# Supplementary material for: 1-(2-Methyl­benzo­yl)-3-m-tolyl­thio­urea
Source: Acta Crystallogr Sect E Struct Rep Online. 2008 Jun 7;64(Pt 7):o1227. doi: 10.1107/S1600536808012300 (PMC2961788; doi:10.1107/S1600536808012300)
Supplement: Supplementary file 1 [file e-64-o1227-sup1.cif]

##############################################################################
###                                                                        ###
###        Electronic paper (Acta Crystallographica Section E)             ###
###                                                                        ###
##############################################################################
#                                                                            #
# This CIF contains the data in a paper accepted for publication in Acta     #
# Crystallographica Section E. It conforms to the requirements of Notes      #
# for Authors for Section E, and has been peer reviewed under the auspices   #
# of the IUCr Commission on Journals.                                        #
#                                                                            #
# Full details of the Crystallographic Information File format               #
# are given in the paper "The Crystallographic Information File (CIF):       #
# a New Standard Archive File for Crystallography" by S. R. Hall, F. H.      #
# Allen and I. D. Brown [Acta Cryst. (1991), A47, 655-685].                  #
#                                                                            #
# The current version of the core CIF dictionary is obtainable from          #
# ftp://ftp.iucr.org/pub/cif_core.dic. The current version number is 2.4.    #
#                                                                            #
# Software is freely available for graphical display of the structure(s) in  #
# this CIF.  For information consult the CIF home page http://www.iucr.org/  #
# cif/home.html                                                              #
#                                                                            #
# This file may be used for bona fide research purposes within the           #
# scientific community so long as proper attribution is given to the journal # 
# article from which it was obtained.                                        #
#                                                                            #
##############################################################################
                                             
data_global
_audit_creation_method     'form.cif (version 2.0)'
_journal_data_validation_number     ?
_journal_date_recd_electronic     2008-04-10
_journal_date_accepted     2008-04-28
_journal_name_full     'Acta Crystallographica, Section E'
_journal_year     2008
_journal_volume     64
_journal_issue      7
_journal_page_first     o1227
_journal_page_last     o1227
_journal_paper_category     QO
_journal_coeditor_code     SU2052
_publ_contact_author_name     'Yousuf, S. '
_publ_contact_author_address
;
      H.E.J Research Institute of Chemistry,
      International Cenetr for Chemical and Biological Sciences,
      University of Karachi,
      Karachi-75270, Pakistan
;
_publ_contact_author_email     sammer_yousuf@yahoo.com
_publ_contact_author_fax     '92-21 4819018-9'
_publ_contact_author_phone     '92-21 4824924'
_publ_section_title
;
1-(2-Methylbenzoyl)-3-<i>m</i>-tolylthiourea
;
loop_
    _publ_author_name
    _publ_author_footnote
    _publ_author_address
    'Yamin, B. M.' ?
;     School of Chemical Sciences and Food Technology
      Universiti  Kebangsaan Malaysia
      UKM 43500 Bangi Selangor, Malaysia
;
    'Yousuf, S.' ?
;     HEJ Research Institute of Chemistry,
      International Center for Chemical and Biological Sciences,
      University of Karachi,
      Karachi 75270, Pakistan
;
    'Yusof, M. S. M.' ?
;     Department of Chemistry,
      Universiti Malaysia Terengganu,
      Manngabang Telipot, Terengganu, Malaysia
;
    'Zakaria, T. N. D. T.' ?
;     Department of Chemistry,
      Universiti Malaysia Terengganu,
      Manngabang Telipot, Terengganu, Malaysia
;
data_I
_audit_creation_method     SHELXL-97
_chemical_name_systematic
;
1-(2-Methylbenzoyl)-3-<i>m</i>-tolylthiourea
;
_chemical_name_common
;
2-methyl-<i>N</i>-(<i>m</i>-tolylcarbamothioyl)benzamide
;
_chemical_formula_moiety     'C16 H16 N2 O S'
_chemical_formula_sum     'C16 H16 N2 O S'
_chemical_formula_iupac     'C16 H16 N2 O S'
_chemical_formula_weight     284.37
_chemical_melting_point     ?
_symmetry_cell_setting     triclinic
_symmetry_space_group_name_H-M     'P -1'
_symmetry_space_group_name_Hall     '-P 1'
loop_
    _symmetry_equiv_pos_as_xyz
    'x, y, z'
    '-x, -y, -z'
_cell_length_a     6.440(3)
_cell_length_b     10.201(5)
_cell_length_c     11.415(5)
_cell_angle_alpha     77.310(7)
_cell_angle_beta     89.896(8)
_cell_angle_gamma     86.468(8)
_cell_volume     730.1(6)
_cell_formula_units_Z     2
_cell_measurement_reflns_used     2987
_cell_measurement_theta_min     1.8
_cell_measurement_theta_max     25.5
_cell_measurement_temperature     298(2)
_exptl_crystal_description     block
_exptl_crystal_colour     colorless
_exptl_crystal_size_max     0.35
_exptl_crystal_size_mid     0.34
_exptl_crystal_size_min     0.22
_exptl_crystal_density_diffrn     1.293
_exptl_crystal_density_meas     ?
_exptl_crystal_density_method     'not measured'
_exptl_crystal_F_000     300
_exptl_absorpt_coefficient_mu     0.219
_exptl_absorpt_correction_type     multi-scan
_exptl_absorpt_process_details     '(SADABS; Bruker, 2000)'
_exptl_absorpt_correction_T_min     0.9274
_exptl_absorpt_correction_T_max     0.9535
_exptl_special_details
;
;
_diffrn_ambient_temperature     298(2)
_diffrn_radiation_type     MoK\a
_diffrn_radiation_wavelength     0.71073
_diffrn_radiation_source     'fine-focus sealed tube'
_diffrn_radiation_monochromator     graphite
_diffrn_measurement_device_type
;
Bruker SMART APEX CCD area-detector
;
_diffrn_measurement_method     \w
_diffrn_detector_area_resol_mean     83.66
_diffrn_reflns_number     7240
_diffrn_reflns_av_R_equivalents     0.0227
_diffrn_reflns_av_sigmaI/netI     0.0247
_diffrn_reflns_theta_min     1.8
_diffrn_reflns_theta_max     25.5
_diffrn_reflns_theta_full     25.5
_diffrn_measured_fraction_theta_max     0.99
_diffrn_measured_fraction_theta_full     0.99
_diffrn_reflns_limit_h_min     -7
_diffrn_reflns_limit_h_max     7
_diffrn_reflns_limit_k_min     -12
_diffrn_reflns_limit_k_max     12
_diffrn_reflns_limit_l_min     -13
_diffrn_reflns_limit_l_max     13
_diffrn_standards_number     0
_diffrn_standards_interval_count     ?
_diffrn_standards_interval_time     ?
_diffrn_standards_decay_%     0
_refine_special_details
;
Refinement of <i>F</i>^2^ against ALL reflections. The weighted <i>R</i>-factor
<i>wR</i> and goodness of fit <i>S</i> are based on <i>F</i>^2^, conventional
<i>R</i>-factors <i>R</i> are based on <i>F</i>, with <i>F</i> set to zero for
negative <i>F</i>^2^. The threshold expression of <i>F</i>^2^ >
\s(<i>F</i>^2^) is used only for calculating <i>R</i>-factors(gt) <i>etc</i>.
and is not relevant to the choice of reflections for refinement.
<i>R</i>-factors based on <i>F</i>^2^ are statistically about twice as large
as those based on <i>F</i>, and <i>R</i>- factors based on ALL data will be
even larger.
;
_reflns_number_total     2703
_reflns_number_gt     2202
_reflns_threshold_expression     I>2\s(I)
_refine_ls_structure_factor_coef     Fsqd
_refine_ls_matrix_type     full
_refine_ls_R_factor_all     0.0524
_refine_ls_R_factor_gt     0.0427
_refine_ls_wR_factor_gt     0.1170
_refine_ls_wR_factor_ref     0.1247
_refine_ls_goodness_of_fit_ref     1.021
_refine_ls_restrained_S_all     1.021
_refine_ls_number_reflns     2703
_refine_ls_number_parameters     181
_refine_ls_number_restraints     0
_refine_ls_hydrogen_treatment     constr
_refine_ls_weighting_scheme     calc
_refine_ls_weighting_details
          'calc w=1/[\s^2^(Fo^2^)+(0.077P)^2^+0.1240P] where P=(Fo^2^+2Fc^2^)/3'
_atom_sites_solution_hydrogens     geom
_atom_sites_solution_primary     direct
_atom_sites_solution_secondary     difmap
_refine_ls_shift/su_max     ?
_refine_ls_shift/su_max_lt     0.000
_refine_ls_shift/su_mean     0.000
_refine_diff_density_max     0.23
_refine_diff_density_min     -0.28
_refine_ls_extinction_method     none
_refine_ls_extinction_coef     ?
loop_
    _atom_type_symbol
    _atom_type_description
    _atom_type_scat_dispersion_real
    _atom_type_scat_dispersion_imag
    _atom_type_scat_source
    'C' 'C' 0.0033 0.0016
                         'International Tables Vol C Tables 4.2.6.8 and 6.1.1.4'
    'H' 'H' 0.0000 0.0000
                         'International Tables Vol C Tables 4.2.6.8 and 6.1.1.4'
    'N' 'N' 0.0061 0.0033
                         'International Tables Vol C Tables 4.2.6.8 and 6.1.1.4'
    'O' 'O' 0.0106 0.0060
                         'International Tables Vol C Tables 4.2.6.8 and 6.1.1.4'
    'S' 'S' 0.1246 0.1234
                         'International Tables Vol C Tables 4.2.6.8 and 6.1.1.4'
_computing_data_collection     'SMART (Bruker, 2000)'
_computing_cell_refinement     'SAINT (Bruker, 2000)'
_computing_data_reduction     'SAINT (Bruker, 2000)'
_computing_structure_solution     'SHELXS97 (Sheldrick, 2008)'
_computing_structure_refinement     'SHELXL97 (Sheldrick, 2008)'
_computing_molecular_graphics     'SHELXTL (Sheldrick, 2008)'
_computing_publication_material
;
SHELXTL (Sheldrick, 2008), PARST (Nardelli, 1995) and PLATON
(Spek, 2003)
;
loop_
    _atom_site_type_symbol
    _atom_site_label
    _atom_site_fract_x
    _atom_site_fract_y
    _atom_site_fract_z
    _atom_site_U_iso_or_equiv
    _atom_site_thermal_displace_type
    _atom_site_calc_flag
    _atom_site_refinement_flags
    _atom_site_occupancy
    S S1 0.32952(9) 0.66913(5) 0.02660(4) 0.0657(2) Uani . . 1.000
    O O1 0.5770(2) 0.43595(14) 0.39009(11) 0.0589(4) Uani . . 1.000
    N N1 0.5747(2) 0.51255(14) 0.18710(13) 0.0474(5) Uani . . 1.000
    N N2 0.3091(2) 0.62497(14) 0.26753(12) 0.0463(4) Uani . . 1.000
    C C1 0.9854(3) 0.3839(2) 0.19650(18) 0.0549(6) Uani . . 1.000
    C C2 1.1512(3) 0.2991(2) 0.1779(2) 0.0663(8) Uani . . 1.000
    C C3 1.1594(3) 0.1659(2) 0.2386(2) 0.0708(8) Uani . . 1.000
    C C4 1.0059(3) 0.1190(2) 0.3173(2) 0.0632(7) Uani . . 1.000
    C C5 0.8385(3) 0.20259(18) 0.33940(17) 0.0502(6) Uani . . 1.000
    C C6 0.8294(2) 0.33688(17) 0.27600(15) 0.0450(5) Uani . . 1.000
    C C7 0.6744(3) 0.1451(2) 0.4262(2) 0.0664(7) Uani . . 1.000
    C C8 0.6511(3) 0.43112(17) 0.29297(15) 0.0445(5) Uani . . 1.000
    C C9 0.4011(3) 0.60340(16) 0.16802(15) 0.0445(5) Uani . . 1.000
    C C10 0.1164(2) 0.69333(16) 0.28323(15) 0.0421(5) Uani . . 1.000
    C C11 0.0350(3) 0.65998(18) 0.39738(16) 0.0508(6) Uani . . 1.000
    C C12 -0.1571(3) 0.7154(2) 0.42026(19) 0.0611(7) Uani . . 1.000
    C C13 -0.2680(3) 0.80384(19) 0.33001(19) 0.0568(7) Uani . . 1.000
    C C14 -0.1870(3) 0.84061(19) 0.21718(18) 0.0560(6) Uani . . 1.000
    C C15 0.0074(3) 0.78556(19) 0.19379(16) 0.0551(6) Uani . . 1.000
    C C16 -0.3049(4) 0.9400(3) 0.1191(2) 0.0903(10) Uani . . 1.000
    H H1A 0.64410 0.50630 0.12390 0.0570 Uiso calc R 1.000
    H H1B 0.97800 0.47350 0.15540 0.0660 Uiso calc R 1.000
    H H2A 0.37820 0.59190 0.33290 0.0560 Uiso calc R 1.000
    H H2B 1.25610 0.33120 0.12520 0.0800 Uiso calc R 1.000
    H H3A 1.26980 0.10770 0.22600 0.0850 Uiso calc R 1.000
    H H4A 1.01400 0.02880 0.35700 0.0760 Uiso calc R 1.000
    H H7A 0.71130 0.05180 0.45960 0.1000 Uiso calc R 1.000
    H H7B 0.54280 0.15370 0.38500 0.1000 Uiso calc R 1.000
    H H7C 0.66430 0.19330 0.48970 0.1000 Uiso calc R 1.000
    H H11A 0.10970 0.60040 0.45840 0.0610 Uiso calc R 1.000
    H H12A -0.21230 0.69310 0.49690 0.0730 Uiso calc R 1.000
    H H13A -0.39920 0.83900 0.34580 0.0680 Uiso calc R 1.000
    H H15A 0.06450 0.81070 0.11790 0.0660 Uiso calc R 1.000
    H H16A -0.43520 0.96820 0.14950 0.1350 Uiso calc R 1.000
    H H16B -0.33020 0.89820 0.05330 0.1350 Uiso calc R 1.000
    H H16C -0.22440 1.01680 0.09180 0.1350 Uiso calc R 1.000
loop_
    _atom_site_aniso_label
    _atom_site_aniso_U_11
    _atom_site_aniso_U_22
    _atom_site_aniso_U_33
    _atom_site_aniso_U_12
    _atom_site_aniso_U_13
    _atom_site_aniso_U_23
    S1 0.0808(4) 0.0649(3) 0.0427(3) 0.0316(3) 0.0035(2) -0.0031(2)
    O1 0.0592(8) 0.0699(8) 0.0445(7) 0.0245(6) -0.0033(6) -0.0134(6)
    N1 0.0440(8) 0.0508(8) 0.0439(8) 0.0123(6) 0.0053(6) -0.0071(6)
    N2 0.0435(8) 0.0519(8) 0.0413(7) 0.0144(6) -0.0033(6) -0.0100(6)
    C1 0.0418(10) 0.0589(11) 0.0643(12) 0.0012(8) 0.0004(8) -0.0155(9)
    C2 0.0393(10) 0.0854(15) 0.0775(14) 0.0030(10) 0.0073(9) -0.0269(12)
    C3 0.0463(11) 0.0783(15) 0.0936(16) 0.0214(10) -0.0050(11) -0.0382(13)
    C4 0.0573(12) 0.0524(11) 0.0802(14) 0.0146(9) -0.0122(10) -0.0202(10)
    C5 0.0450(9) 0.0498(10) 0.0570(10) 0.0062(8) -0.0082(8) -0.0165(8)
    C6 0.0366(9) 0.0512(9) 0.0484(9) 0.0063(7) -0.0059(7) -0.0159(8)
    C7 0.0646(13) 0.0550(11) 0.0743(14) 0.0019(10) 0.0050(11) -0.0044(10)
    C8 0.0399(9) 0.0463(9) 0.0469(9) 0.0048(7) -0.0028(7) -0.0116(7)
    C9 0.0420(9) 0.0400(8) 0.0494(10) 0.0053(7) 0.0013(7) -0.0078(7)
    C10 0.0406(9) 0.0409(8) 0.0456(9) 0.0055(7) -0.0024(7) -0.0134(7)
    C11 0.0534(10) 0.0515(10) 0.0448(9) 0.0085(8) 0.0006(8) -0.0082(7)
    C12 0.0589(12) 0.0628(12) 0.0598(12) 0.0062(9) 0.0156(9) -0.0122(9)
    C13 0.0421(10) 0.0567(11) 0.0730(13) 0.0097(8) 0.0028(9) -0.0211(9)
    C14 0.0534(11) 0.0524(10) 0.0614(12) 0.0180(8) -0.0097(9) -0.0163(9)
    C15 0.0590(11) 0.0556(10) 0.0462(10) 0.0176(9) 0.0015(8) -0.0071(8)
    C16 0.0882(17) 0.0929(17) 0.0776(16) 0.0491(14) -0.0173(13) -0.0073(13)
_geom_special_details
;
 Bond distances, angles etc. have been calculated using the
 rounded fractional coordinates. All su's are estimated
 from the variances of the (full) variance-covariance matrix.
 The cell esds are taken into account in the estimation of
 distances, angles and torsion angles
;
loop_
    _geom_bond_atom_site_label_1
    _geom_bond_atom_site_label_2
    _geom_bond_site_symmetry_1
    _geom_bond_site_symmetry_2
    _geom_bond_distance
    _geom_bond_publ_flag
    S1 C9 . . 1.6605(19) n
    O1 C8 . . 1.216(2) n
    N1 C8 . . 1.380(2) n
    N1 C9 . . 1.393(2) n
    N2 C9 . . 1.335(2) n
    N2 C10 . . 1.416(2) n
    N1 H1A . . 0.8600 no
    N2 H2A . . 0.8600 no
    C1 C6 . . 1.388(3) no
    C1 C2 . . 1.378(3) no
    C2 C3 . . 1.381(3) no
    C3 C4 . . 1.371(3) no
    C4 C5 . . 1.390(3) no
    C5 C6 . . 1.400(3) no
    C5 C7 . . 1.503(3) no
    C6 C8 . . 1.492(3) no
    C10 C15 . . 1.386(3) no
    C10 C11 . . 1.383(3) no
    C11 C12 . . 1.377(3) no
    C12 C13 . . 1.379(3) no
    C13 C14 . . 1.372(3) no
    C14 C16 . . 1.506(3) no
    C14 C15 . . 1.390(3) no
    C1 H1B . . 0.9300 no
    C2 H2B . . 0.9300 no
    C3 H3A . . 0.9300 no
    C4 H4A . . 0.9300 no
    C7 H7A . . 0.9600 no
    C7 H7B . . 0.9600 no
    C7 H7C . . 0.9600 no
    C11 H11A . . 0.9300 no
    C12 H12A . . 0.9300 no
    C13 H13A . . 0.9300 no
    C15 H15A . . 0.9300 no
    C16 H16A . . 0.9600 no
    C16 H16B . . 0.9600 no
    C16 H16C . . 0.9600 no
loop_
    _geom_angle_atom_site_label_1
    _geom_angle_atom_site_label_2
    _geom_angle_atom_site_label_3
    _geom_angle_site_symmetry_1
    _geom_angle_site_symmetry_2
    _geom_angle_site_symmetry_3
    _geom_angle
    _geom_angle_publ_flag
    C8 N1 C9 . . . 129.20(15) n
    C9 N2 C10 . . . 130.59(14) n
    C8 N1 H1A . . . 115.00 no
    C9 N1 H1A . . . 115.00 no
    C10 N2 H2A . . . 115.00 no
    C9 N2 H2A . . . 115.00 no
    C2 C1 C6 . . . 120.68(19) no
    C1 C2 C3 . . . 119.10(19) no
    C2 C3 C4 . . . 120.45(19) no
    C3 C4 C5 . . . 121.78(19) no
    C4 C5 C6 . . . 117.43(17) no
    C4 C5 C7 . . . 119.31(17) no
    C6 C5 C7 . . . 123.23(17) no
    C1 C6 C8 . . . 119.24(16) no
    C5 C6 C8 . . . 120.22(15) no
    C1 C6 C5 . . . 120.54(16) no
    O1 C8 N1 . . . 122.48(17) n
    O1 C8 C6 . . . 123.92(16) n
    N1 C8 C6 . . . 113.60(14) n
    N1 C9 N2 . . . 115.10(15) n
    S1 C9 N1 . . . 117.23(13) n
    S1 C9 N2 . . . 127.65(14) n
    N2 C10 C15 . . . 124.98(15) n
    C11 C10 C15 . . . 119.83(15) no
    N2 C10 C11 . . . 115.18(15) n
    C10 C11 C12 . . . 119.69(17) no
    C11 C12 C13 . . . 120.27(19) no
    C12 C13 C14 . . . 120.72(18) no
    C13 C14 C16 . . . 120.97(18) no
    C15 C14 C16 . . . 119.80(18) no
    C13 C14 C15 . . . 119.23(18) no
    C10 C15 C14 . . . 120.21(17) no
    C2 C1 H1B . . . 120.00 no
    C6 C1 H1B . . . 120.00 no
    C1 C2 H2B . . . 120.00 no
    C3 C2 H2B . . . 120.00 no
    C2 C3 H3A . . . 120.00 no
    C4 C3 H3A . . . 120.00 no
    C3 C4 H4A . . . 119.00 no
    C5 C4 H4A . . . 119.00 no
    C5 C7 H7A . . . 110.00 no
    C5 C7 H7B . . . 110.00 no
    C5 C7 H7C . . . 109.00 no
    H7A C7 H7B . . . 110.00 no
    H7A C7 H7C . . . 109.00 no
    H7B C7 H7C . . . 109.00 no
    C10 C11 H11A . . . 120.00 no
    C12 C11 H11A . . . 120.00 no
    C11 C12 H12A . . . 120.00 no
    C13 C12 H12A . . . 120.00 no
    C12 C13 H13A . . . 120.00 no
    C14 C13 H13A . . . 120.00 no
    C10 C15 H15A . . . 120.00 no
    C14 C15 H15A . . . 120.00 no
    C14 C16 H16A . . . 109.00 no
    C14 C16 H16B . . . 109.00 no
    C14 C16 H16C . . . 109.00 no
    H16A C16 H16B . . . 109.00 no
    H16A C16 H16C . . . 110.00 no
    H16B C16 H16C . . . 109.00 no
loop_
    _geom_torsion_atom_site_label_1
    _geom_torsion_atom_site_label_2
    _geom_torsion_atom_site_label_3
    _geom_torsion_atom_site_label_4
    _geom_torsion_site_symmetry_1
    _geom_torsion_site_symmetry_2
    _geom_torsion_site_symmetry_3
    _geom_torsion_site_symmetry_4
    _geom_torsion
    _geom_torsion_publ_flag
    C9 N1 C8 O1 . . . . -5.0(3) no
    C9 N1 C8 C6 . . . . 174.26(16) no
    C8 N1 C9 S1 . . . . -170.78(15) no
    C8 N1 C9 N2 . . . . 7.9(3) no
    C10 N2 C9 S1 . . . . 8.9(3) no
    C10 N2 C9 N1 . . . . -169.59(16) no
    C9 N2 C10 C11 . . . . 159.19(18) no
    C9 N2 C10 C15 . . . . -19.4(3) no
    C6 C1 C2 C3 . . . . 0.6(3) no
    C2 C1 C6 C5 . . . . 0.5(3) no
    C2 C1 C6 C8 . . . . -179.37(18) no
    C1 C2 C3 C4 . . . . -0.7(3) no
    C2 C3 C4 C5 . . . . -0.3(3) no
    C3 C4 C5 C6 . . . . 1.4(3) no
    C3 C4 C5 C7 . . . . 179.67(19) no
    C4 C5 C6 C1 . . . . -1.5(3) no
    C4 C5 C6 C8 . . . . 178.38(17) no
    C7 C5 C6 C1 . . . . -179.65(18) no
    C7 C5 C6 C8 . . . . 0.2(3) no
    C1 C6 C8 O1 . . . . -137.6(2) no
    C1 C6 C8 N1 . . . . 43.1(2) no
    C5 C6 C8 O1 . . . . 42.6(3) no
    C5 C6 C8 N1 . . . . -136.71(17) no
    N2 C10 C11 C12 . . . . -176.51(17) no
    C15 C10 C11 C12 . . . . 2.1(3) no
    N2 C10 C15 C14 . . . . 175.98(17) no
    C11 C10 C15 C14 . . . . -2.5(3) no
    C10 C11 C12 C13 . . . . -0.1(3) no
    C11 C12 C13 C14 . . . . -1.7(3) no
    C12 C13 C14 C15 . . . . 1.3(3) no
    C12 C13 C14 C16 . . . . -178.4(2) no
    C13 C14 C15 C10 . . . . 0.8(3) no
    C16 C14 C15 C10 . . . . -179.6(2) no
loop_
    _geom_hbond_atom_site_label_D
    _geom_hbond_atom_site_label_H
    _geom_hbond_atom_site_label_A
    _geom_hbond_site_symmetry_A
    _geom_hbond_distance_DH
    _geom_hbond_distance_HA
    _geom_hbond_distance_DA
    _geom_hbond_angle_DHA
    _geom_hbond_publ_flag
    N1 H1A S1 2_665 0.86 2.74 3.407(2) 136 yes
    N2 H2A O1 . 0.86 1.97 2.658(2) 136 yes
    C7 H7C O1 . 0.96 2.52 2.933(3) 106 yes
    C15 H15A S1 . 0.93 2.54 3.168(3) 125 yes
