# Supplementary material for: 1-(2-Methyl­benzo­yl)-3-m-tolyl­thio­urea
Source: Acta Crystallogr Sect E Struct Rep Online. 2008 Jun 7;64(Pt 7):o1227. doi: 10.1107/S1600536808012300 (PMC2961788; doi:10.1107/S1600536808012300)
Supplement: Supplementary file 2 [file e-64-o1227-Isup2.hkl]

# 
# h,k,l, Fc-squared, Fo-squared, sigma(Fo-squared) and status flag 
# 
data_I
_shelx_title ' bob1048m in P-1' 
_shelx_refln_list_code          4 
_shelx_F_calc_maximum      126.13 
_exptl_crystal_F_000       300.00 
_reflns_d_resolution_high  0.8255 
 
loop_ 
 _symmetry_equiv_pos_as_xyz 
 'x, y, z' 
 '-x, -y, -z' 
 
_cell_length_a     6.4401 
_cell_length_b    10.2009 
_cell_length_c    11.4146 
_cell_angle_alpha  77.310 
_cell_angle_beta   89.896 
_cell_angle_gamma  86.468 
 
_shelx_F_squared_multiplier     1.000 
 
loop_ 
 _refln_index_h 
 _refln_index_k 
 _refln_index_l 
 _refln_F_squared_calc 
 _refln_F_squared_meas 
 _refln_F_squared_sigma 
 _refln_observed_status 
   1   0   0      172.65      173.27      3.55 o 
   2   0   0      276.31      267.87      3.95 o 
   3   0   0      583.36      586.36      8.59 o 
   4   0   0      151.38      141.70      2.67 o 
   5   0   0       47.40       50.36      1.21 o 
   6   0   0      189.28      198.55      3.82 o 
   7   0   0       83.70       83.11      1.97 o 
  -7   1   0       22.74       24.19      0.99 o 
  -6   1   0        0.01        0.07      0.40 o 
  -5   1   0        0.32        0.49      0.30 o 
  -4   1   0       24.77       23.15      0.78 o 
  -3   1   0      691.25      762.64     11.12 o 
  -2   1   0      274.70      253.34      3.76 o 
  -1   1   0       28.81       29.45      0.58 o 
   0   1   0     2424.69     2028.78     49.42 o 
   1   1   0     2928.06     2692.08     44.81 o 
   2   1   0     2130.82     2205.31     31.78 o 
   3   1   0       51.58       58.25      1.03 o 
   4   1   0      784.15      823.60     14.15 o 
   5   1   0       52.11       54.17      2.97 o 
   6   1   0        7.07        6.73      0.54 o 
   7   1   0        1.93        2.22      0.97 o 
  -7   2   0        3.85        5.08      0.71 o 
  -6   2   0       76.33       72.77      1.73 o 
  -5   2   0        0.03        0.59      0.36 o 
  -4   2   0      133.64      127.95      2.47 o 
  -3   2   0      340.91      442.60      6.53 o 
  -2   2   0        3.49        2.42      0.19 o 
  -1   2   0      204.11      190.10      2.82 o 
   0   2   0     1498.75     1492.29     21.58 o 
   1   2   0    12022.50     8855.71    262.16 o 
   2   2   0     1700.38     1703.86     24.57 o 
   3   2   0       13.43       19.83      0.43 o 
   4   2   0       22.58       20.81      0.50 o 
   5   2   0       23.03       24.53      0.74 o 
   6   2   0       92.21       97.54      2.86 o 
   7   2   0       21.57       24.47      2.05 o 
  -7   3   0        2.81        4.07      0.72 o 
  -6   3   0       24.31       23.25      1.00 o 
  -5   3   0       90.80       79.09      1.74 o 
  -4   3   0       16.94       18.50      0.62 o 
  -3   3   0       33.01       33.97      0.67 o 
  -2   3   0       22.40       25.70      0.52 o 
  -1   3   0      155.24      157.57      2.38 o 
   0   3   0      129.11      125.33      1.90 o 
   1   3   0      970.22     1063.23     18.08 o 
   2   3   0      569.67      658.77      9.59 o 
   3   3   0      205.54      231.58      4.31 o 
   4   3   0       31.79       29.70      0.62 o 
   5   3   0       54.03       56.44      1.80 o 
   6   3   0       19.46       17.60      2.02 o 
   7   3   0        0.02       -0.49      1.20 o 
  -7   4   0        0.78       -0.68      1.10 o 
  -6   4   0       45.42       42.13      1.52 o 
  -5   4   0        2.70        5.59      0.89 o 
  -4   4   0       72.24       70.92      1.56 o 
  -3   4   0      104.27      119.67      1.92 o 
  -2   4   0        0.44       -0.01      0.19 o 
  -1   4   0       47.88       43.25      0.77 o 
   0   4   0     1048.84     1094.12     15.84 o 
   1   4   0        1.69        0.61      0.20 o 
   2   4   0      132.21      142.41      2.61 o 
   3   4   0      562.20      572.69     12.16 o 
   4   4   0       11.39        9.95      0.45 o 
   5   4   0        0.85        0.75      0.62 o 
   6   4   0       33.10       33.55      1.56 o 
   7   4   0        0.01       -1.73      1.15 o 
  -6   5   0       19.22       19.55      0.97 o 
  -5   5   0        0.65        0.27      0.43 o 
  -4   5   0      492.62      480.25      8.49 o 
  -3   5   0        0.09        0.31      0.22 o 
  -2   5   0       73.12       65.95      1.14 o 
  -1   5   0      176.21      185.41      2.84 o 
   0   5   0        0.12        0.20      0.16 o 
   1   5   0      230.94      237.77      3.55 o 
   2   5   0       45.77       29.00      0.73 o 
   3   5   0       43.10       52.41      1.17 o 
   4   5   0       13.91       10.72      0.57 o 
   5   5   0       18.79       17.07      1.80 o 
   6   5   0        0.55        0.21      0.79 o 
   7   5   0        4.57        5.52      1.12 o 
  -6   6   0       18.96       14.49      0.91 o 
  -5   6   0        0.82       -0.09      0.74 o 
  -4   6   0        1.31        1.30      0.40 o 
  -3   6   0        9.03       11.07      0.42 o 
  -2   6   0      395.33      372.46      5.58 o 
  -1   6   0        0.04        0.47      0.24 o 
   0   6   0      503.50      546.82     10.67 o 
   1   6   0       84.04       92.47      1.82 o 
   2   6   0        1.65        1.71      0.26 o 
   3   6   0        0.13       -0.55      0.39 o 
   4   6   0       34.01       39.06      1.24 o 
   5   6   0        8.03        7.79      0.85 o 
   6   6   0       12.19       13.73      1.24 o 
  -6   7   0        1.81        1.80      0.73 o 
  -5   7   0       46.68       44.15      1.49 o 
  -4   7   0      177.75      176.07      4.06 o 
  -3   7   0      119.89      125.53      2.33 o 
  -2   7   0        2.44        1.72      0.82 o 
  -1   7   0       12.87       13.68      0.43 o 
   0   7   0        5.29        6.12      0.38 o 
   1   7   0        0.20       -0.41      0.29 o 
   2   7   0        0.70       -0.27      0.28 o 
   3   7   0       15.85       13.91      0.58 o 
   4   7   0        6.27        5.53      1.02 o 
   5   7   0        7.57        7.76      0.63 o 
   6   7   0        0.07       -1.29      0.86 o 
  -5   8   0        8.27        8.27      0.83 o 
  -4   8   0       44.18       40.54      1.78 o 
  -3   8   0        0.03       -0.45      0.46 o 
  -2   8   0      228.22      231.31      4.06 o 
  -1   8   0       88.17       87.08      1.52 o 
   0   8   0       81.64       85.04      1.79 o 
   1   8   0       39.42       35.17      1.27 o 
   2   8   0        3.97        4.65      0.42 o 
   3   8   0       32.28       30.38      0.91 o 
   4   8   0       32.38       33.15      1.02 o 
   5   8   0       20.13       19.81      0.90 o 
   6   8   0        0.89        0.93      1.09 o 
  -4   9   0       10.20        9.52      0.82 o 
  -3   9   0      184.91      191.67      4.40 o 
  -2   9   0        2.18        2.52      0.77 o 
  -1   9   0        2.64        2.11      0.48 o 
   0   9   0       11.32       12.25      0.60 o 
   1   9   0        0.83        0.97      0.47 o 
   2   9   0        0.33        0.36      0.41 o 
   3   9   0        0.74        0.19      0.47 o 
   4   9   0        9.70       10.22      0.89 o 
   5   9   0        0.11        0.45      0.74 o 
  -3  10   0       22.26       25.08      2.17 o 
  -2  10   0       29.93       36.05      1.35 o 
  -1  10   0       36.09       38.08      1.31 o 
   0  10   0        3.44        4.20      0.62 o 
   1  10   0       70.34       67.68      1.61 o 
   2  10   0        1.43        1.09      0.51 o 
   3  10   0        0.01       -0.40      0.46 o 
   4  10   0        2.74        1.61      0.65 o 
  -2  11   0       28.77       31.58      1.77 o 
  -1  11   0       11.21       11.73      0.90 o 
   0  11   0       16.18       16.44      0.92 o 
   1  11   0        1.12        1.04      0.56 o 
   2  11   0        2.85        3.86      0.66 o 
   3  11   0        1.14        0.33      0.63 o 
   0  12   0        0.34        1.06      0.70 o 
   1  12   0        8.07        7.69      0.82 o 
  -3 -11   1        0.36        0.61      0.67 o 
  -2 -11   1        0.52        0.77      0.56 o 
  -1 -11   1       14.02       13.77      1.30 o 
   0 -11   1       26.91       32.24      1.30 o 
   1 -11   1       29.63       30.58      1.56 o 
   2 -11   1        3.35        5.56      0.97 o 
  -4 -10   1        0.83        0.70      0.59 o 
  -3 -10   1        4.14        5.61      0.94 o 
  -2 -10   1        4.54        4.75      0.60 o 
  -1 -10   1        0.95        0.48      0.55 o 
   0 -10   1       17.67       17.88      0.82 o 
   1 -10   1       68.43       69.93      1.99 o 
   2 -10   1       22.94       25.72      1.17 o 
   3 -10   1        0.20        1.74      1.66 o 
  -5  -9   1        0.42        0.20      0.65 o 
  -4  -9   1        0.13        0.84      0.87 o 
  -3  -9   1        5.50        7.18      0.60 o 
  -2  -9   1        0.20        0.42      0.44 o 
  -1  -9   1        4.65        4.26      0.50 o 
   0  -9   1        0.76        2.20      0.47 o 
   1  -9   1       19.91       20.52      0.92 o 
   2  -9   1       48.71       49.54      2.16 o 
   3  -9   1       27.11       26.54      1.10 o 
   4  -9   1        0.96        1.32      0.64 o 
  -6  -8   1        0.09       -0.10      1.15 o 
  -5  -8   1        0.38        0.76      0.59 o 
  -4  -8   1        0.01       -0.44      0.47 o 
  -3  -8   1        3.32        3.11      0.47 o 
  -2  -8   1       28.15       29.10      0.87 o 
  -1  -8   1        0.34        0.50      0.33 o 
   0  -8   1        0.11        0.35      0.49 o 
   1  -8   1        0.11       -0.18      0.39 o 
   2  -8   1       38.20       43.19      1.47 o 
   3  -8   1        1.75        1.38      0.87 o 
   4  -8   1       50.93       49.79      1.57 o 
   5  -8   1        0.18        0.01      0.67 o 
  -6  -7   1        4.14        4.66      1.13 o 
  -5  -7   1        0.00        0.65      0.75 o 
  -4  -7   1        9.66        9.68      0.63 o 
  -3  -7   1       82.93       78.35      2.05 o 
  -2  -7   1        5.44        5.56      0.44 o 
  -1  -7   1       11.72        8.66      0.44 o 
   0  -7   1      150.19      146.09      2.79 o 
   1  -7   1       11.35       13.28      0.70 o 
   2  -7   1       11.45       10.14      0.90 o 
   3  -7   1       66.62       65.90      1.53 o 
   4  -7   1       33.21       31.31      1.87 o 
   5  -7   1       25.03       26.52      1.15 o 
  -6  -6   1        0.00        0.87      0.94 o 
  -5  -6   1        0.00       -0.09      0.46 o 
  -4  -6   1        0.57        0.53      0.44 o 
  -3  -6   1       22.59       23.16      0.80 o 
  -2  -6   1       32.62       32.40      0.83 o 
  -1  -6   1       12.32       12.98      0.68 o 
   0  -6   1        2.23        1.90      0.23 o 
   1  -6   1       11.66       11.41      0.36 o 
   2  -6   1        2.25        2.89      0.26 o 
   3  -6   1      148.27      151.43      2.91 o 
   4  -6   1      226.80      241.47      4.50 o 
   5  -6   1        1.63        0.91      0.54 o 
   6  -6   1        7.59        5.74      0.79 o 
  -7  -5   1        1.07        2.16      1.15 o 
  -6  -5   1        0.01        0.15      0.79 o 
  -5  -5   1        5.02        5.56      1.08 o 
  -4  -5   1        8.91       10.03      0.64 o 
  -3  -5   1        5.69        5.59      0.55 o 
  -2  -5   1       34.42       26.53      0.69 o 
  -1  -5   1       57.40       67.47      1.12 o 
   0  -5   1       42.15       41.05      0.75 o 
   1  -5   1      296.78      291.24      4.36 o 
   2  -5   1        0.03       -0.19      0.20 o 
   3  -5   1        2.36        0.85      0.28 o 
   4  -5   1       58.49       52.94      1.31 o 
   5  -5   1        3.09        2.88      0.68 o 
   6  -5   1       28.20       28.99      1.22 o 
  -7  -4   1       13.19       11.86      1.31 o 
  -6  -4   1        0.45        0.70      0.85 o 
  -5  -4   1        7.24        5.76      0.75 o 
  -4  -4   1       65.68       66.44      1.45 o 
  -3  -4   1        3.12        1.35      0.26 o 
  -2  -4   1       19.72       14.07      0.44 o 
  -1  -4   1      100.98      105.62      1.64 o 
   0  -4   1       73.68       72.38      1.51 o 
   1  -4   1        2.11        3.69      0.22 o 
   2  -4   1       84.34       55.20      1.30 o 
   3  -4   1        5.76        3.51      0.64 o 
   4  -4   1      148.97      139.08      2.71 o 
   5  -4   1      215.14      210.35      4.02 o 
   6  -4   1       26.08       22.20      1.04 o 
   7  -4   1        3.77        3.82      0.82 o 
  -7  -3   1        3.42        3.02      0.96 o 
  -6  -3   1        8.67        7.58      0.97 o 
  -5  -3   1        1.98        2.50      0.54 o 
  -4  -3   1        9.53        9.64      0.36 o 
  -3  -3   1      728.10      841.27     12.25 o 
  -2  -3   1       40.42       37.98      0.67 o 
  -1  -3   1       41.94       34.91      0.61 o 
   0  -3   1     1470.95     1582.42     22.87 o 
   1  -3   1      325.33      325.56      4.80 o 
   2  -3   1        4.36        3.42      0.44 o 
   3  -3   1      395.94      392.50      5.82 o 
   4  -3   1        0.86        2.53      0.55 o 
   5  -3   1        5.65        5.73      0.51 o 
   6  -3   1       51.35       49.29      1.55 o 
   7  -3   1        3.62        5.63      1.13 o 
  -7  -2   1        0.66        0.45      0.89 o 
  -6  -2   1        0.24        0.97      1.16 o 
  -5  -2   1        7.04        7.04      0.44 o 
  -4  -2   1      128.32      132.56      2.11 o 
  -3  -2   1      127.37      138.91      2.16 o 
  -2  -2   1      625.86      655.28      9.55 o 
  -1  -2   1      732.59      722.24     10.47 o 
   0  -2   1      177.67      159.66      2.81 o 
   1  -2   1     1626.39     1778.38     25.70 o 
   2  -2   1      905.01      998.58     14.49 o 
   3  -2   1       35.43       44.05      0.79 o 
   4  -2   1       52.20       52.65      1.20 o 
   5  -2   1      162.39      154.02      2.99 o 
   6  -2   1       18.35       19.11      0.78 o 
   7  -2   1       23.59       25.74      1.05 o 
  -7  -1   1        1.13        0.50      1.19 o 
  -6  -1   1       35.06       36.42      1.06 o 
  -5  -1   1       37.57       29.86      0.83 o 
  -4  -1   1       42.82       47.94      0.90 o 
  -3  -1   1      252.52      259.89      3.89 o 
  -2  -1   1       58.53       80.38      1.27 o 
  -1  -1   1       41.64       40.54      0.66 o 
   0  -1   1      309.68      314.16      5.36 o 
   1  -1   1      330.31      345.17      5.04 o 
   2  -1   1      413.28      405.02      6.98 o 
   3  -1   1      990.77     1106.20     18.89 o 
   4  -1   1        1.18        0.49      0.24 o 
   5  -1   1       43.71       43.44      1.13 o 
   6  -1   1        2.64        2.91      0.73 o 
   7  -1   1        0.11       -0.09      0.59 o 
  -7   0   1       10.21       10.37      1.01 o 
  -6   0   1        0.23        0.20      0.44 o 
  -5   0   1       25.99       21.28      1.17 o 
  -4   0   1      109.44      121.71      1.96 o 
  -3   0   1      304.92      304.95      4.55 o 
  -2   0   1       46.51       48.32      0.81 o 
  -1   0   1     1564.53     1616.26     23.34 o 
   0   0   1        8.46        5.32      0.33 o 
   1   0   1       12.17       11.09      0.27 o 
   2   0   1      613.79      644.64     11.01 o 
   3   0   1      137.63      134.22      2.47 o 
   4   0   1      203.82      222.62      4.04 o 
   5   0   1        0.29       -0.17      0.32 o 
   6   0   1       19.74       18.26      0.74 o 
   7   0   1        1.32        1.43      0.63 o 
  -7   1   1        0.01        0.56      0.61 o 
  -6   1   1       33.52       34.69      1.04 o 
  -5   1   1        0.01       -0.19      0.31 o 
  -4   1   1      102.48      100.70      2.00 o 
  -3   1   1      528.30      569.94      8.37 o 
  -2   1   1      102.75      114.79      1.78 o 
  -1   1   1      499.96      547.31      9.33 o 
   0   1   1        1.69        1.16      0.11 o 
   1   1   1      164.90      192.81      2.84 o 
   2   1   1       75.82       93.64      1.44 o 
   3   1   1      139.62      136.35      2.09 o 
   4   1   1      326.71      348.78      6.15 o 
   5   1   1       62.49       67.02      1.48 o 
   6   1   1       98.45      102.08      2.19 o 
   7   1   1        8.07        7.86      1.42 o 
  -7   2   1        7.71       10.30      1.29 o 
  -6   2   1        0.11        0.74      0.80 o 
  -5   2   1       13.08        9.98      0.69 o 
  -4   2   1      200.84      203.08      3.75 o 
  -3   2   1     1505.41     1781.93     25.82 o 
  -2   2   1      151.17      145.26      2.22 o 
  -1   2   1      628.95      649.49      9.46 o 
   0   2   1        0.37        0.19      0.11 o 
   1   2   1       25.91       26.48      0.54 o 
   2   2   1        0.56        1.58      0.23 o 
   3   2   1       62.47       53.63      0.91 o 
   4   2   1        0.51        1.80      0.31 o 
   5   2   1      153.51      152.20      2.92 o 
   6   2   1        0.37        0.05      0.71 o 
   7   2   1        3.42        4.73      0.99 o 
  -7   3   1        0.91        0.13      0.65 o 
  -6   3   1        1.74        0.07      0.65 o 
  -5   3   1       67.68       68.64      1.56 o 
  -4   3   1       61.02       61.42      1.42 o 
  -3   3   1      267.61      243.96      5.59 o 
  -2   3   1     3470.31     3589.53     75.57 o 
  -1   3   1       28.20       27.33      0.52 o 
   0   3   1      138.18      140.98      2.12 o 
   1   3   1     7149.20     6266.50    123.04 o 
   2   3   1       61.24       78.38      1.25 o 
   3   3   1       10.07       12.50      0.83 o 
   4   3   1      146.10      140.01      2.85 o 
   5   3   1       49.02       54.99      1.77 o 
   6   3   1       19.72       19.75      1.18 o 
   7   3   1        0.55        0.06      0.97 o 
  -7   4   1        5.97        6.80      0.82 o 
  -6   4   1       14.30       10.08      1.25 o 
  -5   4   1        4.41        6.47      0.70 o 
  -4   4   1       37.32       35.76      0.98 o 
  -3   4   1       15.57       13.58      0.43 o 
  -2   4   1     1396.11     1478.42     21.46 o 
  -1   4   1      886.92      872.45     12.69 o 
   0   4   1       97.60       97.37      1.53 o 
   1   4   1      606.06      606.14      8.84 o 
   2   4   1      234.22      253.00      4.48 o 
   3   4   1      141.95      157.22      4.74 o 
   4   4   1       25.84       22.74      0.72 o 
   5   4   1       46.40       45.47      1.62 o 
   6   4   1        0.39        0.66      0.82 o 
   7   4   1        0.34        0.23      0.90 o 
  -6   5   1        0.13       -0.06      0.58 o 
  -5   5   1       29.49       20.85      0.93 o 
  -4   5   1       54.45       54.53      1.53 o 
  -3   5   1       24.50       16.71      0.47 o 
  -2   5   1      267.00      286.55      4.31 o 
  -1   5   1      798.05      852.54     12.43 o 
   0   5   1      126.14      126.80      1.98 o 
   1   5   1      309.37      369.55      5.45 o 
   2   5   1     1229.97     1246.01     21.28 o 
   3   5   1      103.84       93.29      1.87 o 
   4   5   1       34.57       35.90      0.93 o 
   5   5   1       13.89       14.83      1.00 o 
   6   5   1        1.20        2.12      0.78 o 
   7   5   1        5.98        6.71      1.20 o 
  -6   6   1        5.23        7.52      0.82 o 
  -5   6   1       59.19       50.30      1.59 o 
  -4   6   1       59.04       45.60      2.50 o 
  -3   6   1      304.24      307.91      5.47 o 
  -2   6   1        0.11        0.30      0.20 o 
  -1   6   1      273.52      281.23      6.19 o 
   0   6   1      457.28      410.66      6.07 o 
   1   6   1      145.82      144.86      2.48 o 
   2   6   1      139.04      130.79      2.48 o 
   3   6   1      160.72      155.69      3.98 o 
   4   6   1       28.50       26.47      0.85 o 
   5   6   1        1.93        1.25      2.11 o 
   6   6   1        0.89        1.66      1.01 o 
   7   6   1        0.66        2.24      1.16 o 
  -6   7   1       17.47       18.03      2.08 o 
  -5   7   1       18.93       18.01      0.98 o 
  -4   7   1       10.39        9.32      1.15 o 
  -3   7   1       19.18       15.82      0.55 o 
  -2   7   1      386.95      381.36      6.46 o 
  -1   7   1       72.65       70.77      2.22 o 
   0   7   1       74.76       74.90      2.17 o 
   1   7   1      168.73      150.86      7.87 o 
   2   7   1       40.55       41.72      1.34 o 
   3   7   1       18.45       18.62      0.73 o 
   4   7   1      182.91      191.20      4.47 o 
   5   7   1        0.79        0.56      0.82 o 
   6   7   1        0.27        0.44      1.01 o 
  -5   8   1        2.50        2.42      0.70 o 
  -4   8   1       26.12       23.54      2.02 o 
  -3   8   1      410.59      418.56      7.11 o 
  -2   8   1      166.84      173.34      3.12 o 
  -1   8   1       90.97       88.18      1.78 o 
   0   8   1        1.04        1.73      0.37 o 
   1   8   1       65.60       61.44      1.79 o 
   2   8   1       73.26       75.72      1.72 o 
   3   8   1       10.00       10.34      0.66 o 
   4   8   1       42.42       41.20      1.53 o 
   5   8   1       16.53       19.33      1.32 o 
   6   8   1        0.72       -1.29      1.09 o 
  -4   9   1        0.01       -0.01      0.61 o 
  -3   9   1        0.93       -0.14      0.57 o 
  -2   9   1       68.90       65.98      1.43 o 
  -1   9   1       33.98       32.02      1.10 o 
   0   9   1        0.23       -0.33      0.32 o 
   1   9   1       14.44       14.81      0.78 o 
   2   9   1       17.08       15.83      1.22 o 
   3   9   1        0.58        1.50      0.42 o 
   4   9   1       16.10       16.37      0.81 o 
   5   9   1       17.67       17.74      1.78 o 
  -4  10   1       12.02       12.12      1.42 o 
  -3  10   1       12.48       11.95      1.79 o 
  -2  10   1      102.17      106.13      2.71 o 
  -1  10   1        6.90        7.79      0.78 o 
   0  10   1       16.10       16.04      0.81 o 
   1  10   1        2.53        3.73      0.58 o 
   2  10   1        6.49        4.09      0.77 o 
   3  10   1        0.88        0.80      0.53 o 
   4  10   1        5.18        5.84      0.66 o 
  -2  11   1        4.36        5.19      0.85 o 
  -1  11   1        4.38        2.92      0.73 o 
   0  11   1        0.15        0.86      0.59 o 
   1  11   1        3.83        2.91      0.62 o 
   2  11   1        0.04        0.28      0.53 o 
   3  11   1        1.78        0.95      0.60 o 
  -1  12   1        2.88        2.38      0.82 o 
   0  12   1        0.99        1.28      0.74 o 
   1  12   1        1.72        2.81      0.70 o 
  -2 -11   2        0.20        0.85      1.52 o 
  -1 -11   2        4.53        4.55      0.82 o 
   0 -11   2        0.27        0.42      0.75 o 
   1 -11   2       11.67       12.73      1.16 o 
  -4 -10   2        1.38        0.76      1.28 o 
  -3 -10   2       15.69       18.25      0.90 o 
  -2 -10   2        2.30        1.97      0.54 o 
  -1 -10   2        3.29        3.95      0.58 o 
   0 -10   2       63.66       61.73      1.84 o 
   1 -10   2       10.47       12.38      1.06 o 
   2 -10   2        1.24        1.96      1.00 o 
  -5  -9   2        0.00        0.68      0.75 o 
  -4  -9   2        0.88        1.04      0.84 o 
  -3  -9   2       18.62       19.74      0.85 o 
  -2  -9   2        0.71        0.08      0.46 o 
  -1  -9   2        0.01       -0.26      0.45 o 
   0  -9   2       26.45       29.51      0.95 o 
   1  -9   2       85.53       88.49      1.98 o 
   2  -9   2        0.24        1.19      0.98 o 
   3  -9   2        7.95        9.61      0.98 o 
   4  -9   2        2.49        2.50      0.82 o 
  -5  -8   2        2.84        2.48      0.68 o 
  -4  -8   2       19.20       16.91      0.81 o 
  -3  -8   2       94.17       92.47      2.02 o 
  -2  -8   2       23.15       23.35      1.32 o 
  -1  -8   2        0.08       -0.33      0.36 o 
   0  -8   2        2.15        3.49      0.41 o 
   1  -8   2      168.12      170.43      3.29 o 
   2  -8   2      147.44      152.01      2.52 o 
   3  -8   2       32.62       31.05      1.12 o 
   4  -8   2        0.34       -0.77      0.58 o 
   5  -8   2        0.35        0.27      0.65 o 
  -6  -7   2        0.48        1.01      1.09 o 
  -5  -7   2        0.99        1.57      0.64 o 
  -4  -7   2       22.00       21.04      0.79 o 
  -3  -7   2       14.03       15.82      0.66 o 
  -2  -7   2       97.10       91.01      5.65 o 
  -1  -7   2      219.04      206.64      4.89 o 
   0  -7   2        1.21        0.94      0.29 o 
   1  -7   2      117.15      119.36      1.98 o 
   2  -7   2      496.71      505.88      7.56 o 
   3  -7   2       34.03       33.68      1.01 o 
   4  -7   2        0.08        0.13      0.65 o 
   5  -7   2       17.96       18.30      1.02 o 
  -6  -6   2        2.35        2.06      1.02 o 
  -5  -6   2       16.97       19.02      1.29 o 
  -4  -6   2       61.16       62.01      1.53 o 
  -3  -6   2      206.01      200.82      3.75 o 
  -2  -6   2       47.11       46.12      1.08 o 
  -1  -6   2      218.10      231.38      4.20 o 
   0  -6   2       17.71       10.90      0.38 o 
   1  -6   2      113.94      112.09      1.84 o 
   2  -6   2       13.51       17.30      0.50 o 
   3  -6   2     1283.99     1290.29     22.14 o 
   4  -6   2        3.00        2.23      0.47 o 
   5  -6   2        0.01        0.45      0.56 o 
   6  -6   2       12.13       17.42      1.07 o 
  -7  -5   2        7.42        7.42      1.31 o 
  -6  -5   2        4.22        6.41      2.22 o 
  -5  -5   2       15.64       18.29      0.77 o 
  -4  -5   2       77.48       83.86      1.94 o 
  -3  -5   2       42.13       39.78      1.58 o 
  -2  -5   2        3.94        3.94      0.29 o 
  -1  -5   2        1.40        1.72      0.21 o 
   0  -5   2      467.71      487.77      7.19 o 
   1  -5   2      152.28      141.20      2.22 o 
   2  -5   2        1.08        1.00      0.23 o 
   3  -5   2      503.59      520.46      9.13 o 
   4  -5   2       33.04       33.17      0.98 o 
   5  -5   2      106.09      109.76      3.76 o 
   6  -5   2        0.48        0.61      0.64 o 
  -7  -4   2       19.46       19.43      1.47 o 
  -6  -4   2       36.14       34.92      1.55 o 
  -5  -4   2       24.61       21.09      1.08 o 
  -4  -4   2       26.93       29.77      0.84 o 
  -3  -4   2      135.16      133.87      3.83 o 
  -2  -4   2       18.16       20.17      0.47 o 
  -1  -4   2       85.93       82.96      1.34 o 
   0  -4   2      590.92      675.70      9.85 o 
   1  -4   2      242.91      335.53      4.98 o 
   2  -4   2      199.76      215.44      3.28 o 
   3  -4   2       89.44       85.27      1.45 o 
   4  -4   2      328.93      327.97      5.91 o 
   5  -4   2      171.82      175.30      3.44 o 
   6  -4   2        0.14        0.03      0.56 o 
  -7  -3   2        4.99        5.69      1.79 o 
  -6  -3   2        2.70        2.72      0.85 o 
  -5  -3   2        0.15       -0.29      0.55 o 
  -4  -3   2       19.85       22.21      0.56 o 
  -3  -3   2       75.63       90.69      1.49 o 
  -2  -3   2       99.93      106.90      1.74 o 
  -1  -3   2       14.99       12.09      0.31 o 
   0  -3   2        8.76        7.95      0.26 o 
   1  -3   2      427.71      462.24      6.77 o 
   2  -3   2      145.58      130.22      2.04 o 
   3  -3   2       11.50        8.21      0.37 o 
   4  -3   2      311.19      304.25      5.49 o 
   5  -3   2       17.08       17.97      0.73 o 
   6  -3   2       39.99       43.60      1.72 o 
   7  -3   2        1.82        2.33      0.83 o 
  -7  -2   2        0.01        0.02      0.93 o 
  -6  -2   2        7.14       11.10      1.85 o 
  -5  -2   2        3.32        2.90      0.42 o 
  -4  -2   2       37.90       36.82      0.76 o 
  -3  -2   2      221.18      241.80      3.65 o 
  -2  -2   2        7.98        9.78      0.48 o 
  -1  -2   2      187.00      183.45      2.75 o 
   0  -2   2      423.87      410.51      7.54 o 
   1  -2   2       78.37       83.24      1.31 o 
   2  -2   2      182.45      209.05      3.14 o 
   3  -2   2      528.76      555.84      8.18 o 
   4  -2   2        0.60        1.47      0.53 o 
   5  -2   2        0.05        0.36      0.41 o 
   6  -2   2       80.81       83.41      1.97 o 
   7  -2   2        2.55        3.92      0.73 o 
  -7  -1   2       15.56       15.80      1.27 o 
  -6  -1   2        8.47        6.83      0.57 o 
  -5  -1   2        1.36        1.43      0.40 o 
  -4  -1   2       51.11       45.66      0.92 o 
  -3  -1   2      140.03      122.86      1.95 o 
  -2  -1   2       13.84       15.78      0.47 o 
  -1  -1   2       75.17       85.25      1.40 o 
   0  -1   2        5.06        8.61      0.31 o 
   1  -1   2       14.24       20.15      0.56 o 
   2  -1   2        3.53        2.24      0.21 o 
   3  -1   2        7.20        7.21      0.34 o 
   4  -1   2       62.06       59.91      1.30 o 
   5  -1   2       24.83       25.66      1.14 o 
   6  -1   2       16.80       15.22      0.90 o 
   7  -1   2        0.27        1.12      0.65 o 
  -7   0   2       31.25       29.39      1.08 o 
  -6   0   2       22.94       22.94      1.12 o 
  -5   0   2      317.67      310.79      5.62 o 
  -4   0   2       73.22       71.73      1.26 o 
  -3   0   2      265.42      249.89      3.78 o 
  -2   0   2      262.65      263.99      3.93 o 
  -1   0   2        1.85        1.50      0.17 o 
   0   0   2     3902.05     3292.44    172.40 o 
   1   0   2     4804.13     4596.39     66.40 o 
   2   0   2        1.86        0.80      0.17 o 
   3   0   2      135.72      129.12      2.40 o 
   4   0   2       72.94       83.80      1.70 o 
   5   0   2        1.12        1.32      0.33 o 
   6   0   2        2.76        2.71      0.51 o 
   7   0   2       28.27       30.93      1.13 o 
  -7   1   2        2.29        2.90      0.68 o 
  -6   1   2        0.17        0.43      0.43 o 
  -5   1   2       78.18       73.75      2.17 o 
  -4   1   2       49.43       47.48      1.25 o 
  -3   1   2      307.06      342.17      5.11 o 
  -2   1   2      961.56     1064.10     15.44 o 
  -1   1   2     3882.99     3774.03     54.37 o 
   0   1   2      735.39      713.27     10.36 o 
   1   1   2       55.71       51.91      0.85 o 
   2   1   2      400.17      418.14      6.13 o 
   3   1   2       75.54       63.07      1.05 o 
   4   1   2       48.67       46.58      1.29 o 
   5   1   2        0.24        0.00      0.33 o 
   6   1   2        4.68        3.76      0.74 o 
   7   1   2        0.13       -0.42      0.68 o 
  -7   2   2        1.01        0.36      0.68 o 
  -6   2   2      101.21       89.92      2.37 o 
  -5   2   2       43.89       38.25      1.04 o 
  -4   2   2      257.13      276.73      5.00 o 
  -3   2   2       33.01       33.37      0.68 o 
  -2   2   2      199.40      201.27      3.05 o 
  -1   2   2      234.24      242.23      4.07 o 
   0   2   2      691.44      709.82     10.31 o 
   1   2   2    15907.96    11230.83    161.65 o 
   2   2   2      468.24      511.42      8.57 o 
   3   2   2      288.42      314.38      4.13 o 
   4   2   2        7.98        7.79      0.51 o 
   5   2   2       28.36       26.47      0.79 o 
   6   2   2       22.39       23.25      1.39 o 
   7   2   2       42.31       39.12      1.98 o 
  -7   3   2        6.13        4.12      0.75 o 
  -6   3   2        4.80        4.18      0.65 o 
  -5   3   2        6.08        5.47      0.55 o 
  -4   3   2       62.77       67.30      1.48 o 
  -3   3   2       57.17       48.39      0.90 o 
  -2   3   2      635.35      671.70     11.08 o 
  -1   3   2      511.75      529.69      7.74 o 
   0   3   2     3825.38     3717.33     53.54 o 
   1   3   2      749.83      782.84     11.37 o 
   2   3   2       47.35       46.26      0.80 o 
   3   3   2       50.45       41.48      0.86 o 
   4   3   2        3.17        2.49      0.35 o 
   5   3   2       70.81       65.96      1.48 o 
   6   3   2        3.18        1.91      0.76 o 
   7   3   2        0.06        0.48      1.03 o 
  -7   4   2        1.09        0.28      0.71 o 
  -6   4   2        1.32        1.67      0.59 o 
  -5   4   2        0.04        0.26      0.47 o 
  -4   4   2        3.32        4.45      1.76 o 
  -3   4   2        3.18        3.00      0.33 o 
  -2   4   2      567.68      631.20     10.87 o 
  -1   4   2       11.40       16.04      0.75 o 
   0   4   2      224.14      218.07      3.27 o 
   1   4   2       56.56       46.47      0.82 o 
   2   4   2     2405.32     2536.35     36.59 o 
   3   4   2      103.94      111.57      1.90 o 
   4   4   2      255.29      262.42      4.75 o 
   5   4   2       11.16       13.46      0.92 o 
   6   4   2        8.70        8.92      0.99 o 
   7   4   2        0.96        0.40      0.96 o 
  -6   5   2       56.10       52.07      1.70 o 
  -5   5   2        0.35        0.77      0.45 o 
  -4   5   2       14.04       15.48      0.73 o 
  -3   5   2       28.82       23.87      1.75 o 
  -2   5   2       17.63       20.19      0.64 o 
  -1   5   2      420.13      445.40      6.58 o 
   0   5   2       71.07       68.23      1.15 o 
   1   5   2      309.80      333.46      4.95 o 
   2   5   2      716.27      779.15     11.37 o 
   3   5   2      149.46      146.16      2.94 o 
   4   5   2        4.82        4.24      0.93 o 
   5   5   2        1.56        1.83      0.72 o 
   6   5   2       35.43       33.01      1.53 o 
   7   5   2        2.51        2.03      1.13 o 
  -6   6   2       13.11       14.53      0.92 o 
  -5   6   2      113.30      101.85      2.90 o 
  -4   6   2        3.90        5.53      0.51 o 
  -3   6   2       29.95       26.38      1.24 o 
  -2   6   2       72.84       68.43      1.75 o 
  -1   6   2       25.30       22.72      0.70 o 
   0   6   2        1.03        0.67      0.23 o 
   1   6   2       66.71       80.05      1.65 o 
   2   6   2        0.02       -0.29      0.23 o 
   3   6   2      212.92      232.64      4.26 o 
   4   6   2       48.93       48.11      1.33 o 
   5   6   2        0.26        0.85      0.76 o 
   6   6   2        5.81        5.83      1.04 o 
   7   6   2       14.71       13.75      1.72 o 
  -6   7   2        0.06       -0.50      0.68 o 
  -5   7   2       15.76       15.42      0.90 o 
  -4   7   2       10.77       12.75      1.04 o 
  -3   7   2       49.68       45.41      1.05 o 
  -2   7   2       10.67       10.57      0.54 o 
  -1   7   2      147.21      133.30      2.43 o 
   0   7   2        5.68        4.32      0.28 o 
   1   7   2        4.37        3.95      0.34 o 
   2   7   2       11.77       13.28      0.53 o 
   3   7   2       34.49       34.17      0.92 o 
   4   7   2       17.06       20.16      0.75 o 
   5   7   2        0.85       -0.29      1.12 o 
   6   7   2        2.13        2.70      0.97 o 
  -5   8   2        0.03        0.18      0.82 o 
  -4   8   2       78.88       75.31      2.09 o 
  -3   8   2       48.70       52.44      1.20 o 
  -2   8   2       93.70       89.00      1.76 o 
  -1   8   2        5.80        6.40      0.86 o 
   0   8   2       33.91       29.93      1.65 o 
   1   8   2       28.55       29.30      1.47 o 
   2   8   2       12.50       11.41      0.55 o 
   3   8   2       12.03       13.04      0.60 o 
   4   8   2       41.52       43.92      1.20 o 
   5   8   2        9.63       10.40      1.15 o 
   6   8   2        2.11        1.93      0.99 o 
  -4   9   2        0.04       -0.42      0.61 o 
  -3   9   2        1.07        0.47      0.45 o 
  -2   9   2      125.84      128.24      2.44 o 
  -1   9   2        4.53        3.39      0.91 o 
   0   9   2       52.35       48.00      2.50 o 
   1   9   2       24.73       19.23      0.82 o 
   2   9   2        0.03       -0.08      0.46 o 
   3   9   2       20.91       21.20      0.83 o 
   4   9   2        0.09       -0.34      0.52 o 
   5   9   2        3.61        3.10      1.74 o 
  -4  10   2       40.80       43.08      2.06 o 
  -3  10   2        2.94        4.71      0.77 o 
  -2  10   2       40.03       39.82      1.38 o 
  -1  10   2        1.50        0.89      1.16 o 
   0  10   2        0.38        1.24      0.50 o 
   1  10   2        0.02        0.47      0.51 o 
   2  10   2       46.33       46.96      1.45 o 
   3  10   2        0.92        0.75      0.54 o 
   4  10   2       14.15       13.51      1.28 o 
  -3  11   2        8.16        8.60      1.94 o 
  -2  11   2       76.63       74.36      2.16 o 
  -1  11   2       54.07       55.20      1.73 o 
   0  11   2        4.15        4.41      0.62 o 
   1  11   2        0.02        0.39      0.47 o 
   2  11   2        7.76        9.06      0.74 o 
   3  11   2        4.10        3.56      0.69 o 
  -1  12   2        3.85        2.63      0.80 o 
   0  12   2        1.83        2.73      0.73 o 
   1  12   2        2.45        1.50      0.68 o 
   2  12   2        9.81        7.51      0.82 o 
  -1 -11   3        9.64        9.82      1.01 o 
   0 -11   3        7.56        8.62      1.04 o 
  -3 -10   3       10.48       10.67      0.99 o 
  -2 -10   3       19.53       18.86      1.07 o 
  -1 -10   3       19.46       20.72      1.06 o 
   0 -10   3       18.33       17.79      1.64 o 
   1 -10   3        4.22        4.72      0.86 o 
  -4  -9   3        0.41        0.89      0.77 o 
  -3  -9   3        4.68        4.50      0.70 o 
  -2  -9   3       24.98       25.72      1.40 o 
  -1  -9   3        1.31        2.14      1.02 o 
   0  -9   3      157.15      164.81      4.39 o 
   1  -9   3      100.80      111.61      3.58 o 
   2  -9   3        2.39        2.45      0.88 o 
   3  -9   3       74.50       77.04      2.78 o 
   4  -9   3       55.29       61.02      2.41 o 
  -5  -8   3        0.24        0.46      0.67 o 
  -4  -8   3        0.30       -0.23      0.51 o 
  -3  -8   3        0.61        1.12      0.49 o 
  -2  -8   3       40.34       42.83      1.15 o 
  -1  -8   3        7.24        7.30      0.53 o 
   0  -8   3       20.89       23.08      0.81 o 
   1  -8   3      116.91      125.90      3.15 o 
   2  -8   3      100.57      100.01      2.03 o 
   3  -8   3        0.05       -0.20      0.59 o 
   4  -8   3       87.78       94.21      3.23 o 
  -6  -7   3        0.68        3.24      1.15 o 
  -5  -7   3        0.16        0.28      0.62 o 
  -4  -7   3        2.33        2.39      0.54 o 
  -3  -7   3        5.00        4.97      1.53 o 
  -2  -7   3       35.29       32.94      1.37 o 
  -1  -7   3       30.95       31.69      0.88 o 
   0  -7   3       15.44       12.61      0.56 o 
   1  -7   3       36.64       36.02      0.81 o 
   2  -7   3      360.35      360.86     13.02 o 
   3  -7   3        0.44        0.72      0.42 o 
   4  -7   3        0.70        0.30      0.54 o 
   5  -7   3       85.76       85.35      3.06 o 
  -6  -6   3        8.16        7.82      1.17 o 
  -5  -6   3        0.65        0.98      0.58 o 
  -4  -6   3        1.09        1.90      0.44 o 
  -3  -6   3        5.79        6.03      0.82 o 
  -2  -6   3       23.98       18.30      0.63 o 
  -1  -6   3        7.04        4.51      0.37 o 
   0  -6   3       53.83       55.79      2.61 o 
   1  -6   3        0.09        0.23      0.29 o 
   2  -6   3       57.65       53.03      1.03 o 
   3  -6   3      181.22      178.92      3.44 o 
   4  -6   3        1.41        0.95      0.46 o 
   5  -6   3       16.43       17.48      1.84 o 
   6  -6   3       26.04       33.75      1.44 o 
  -6  -5   3        1.87        2.82      1.57 o 
  -5  -5   3        2.79        2.07      0.54 o 
  -4  -5   3        5.47        6.36      0.52 o 
  -3  -5   3       25.50       27.11      0.79 o 
  -2  -5   3       29.09       33.98      0.86 o 
  -1  -5   3       83.78       81.94      1.38 o 
   0  -5   3        2.22        3.21      0.40 o 
   1  -5   3       21.73       21.56      0.60 o 
   2  -5   3       21.31       18.06      0.49 o 
   3  -5   3      224.69      220.86      4.09 o 
   4  -5   3        9.04        6.81      0.52 o 
   5  -5   3        0.41        0.50      0.45 o 
   6  -5   3        9.32        9.08      1.55 o 
  -7  -4   3        6.90        7.50      1.21 o 
  -6  -4   3       42.54       45.70      1.84 o 
  -5  -4   3        4.10        6.64      0.57 o 
  -4  -4   3       54.24       50.93      1.73 o 
  -3  -4   3      108.74       92.26      5.44 o 
  -2  -4   3      157.64      177.55      3.17 o 
  -1  -4   3      399.56      363.10      5.40 o 
   0  -4   3     1123.03     1156.25     16.77 o 
   1  -4   3       36.85       32.85      0.71 o 
   2  -4   3      197.25      184.82      2.87 o 
   3  -4   3       64.82       63.34      1.40 o 
   4  -4   3      235.83      234.05      4.36 o 
   5  -4   3        0.11       -0.15      0.51 o 
   6  -4   3        0.06        0.53      1.42 o 
  -7  -3   3        6.26        6.40      1.20 o 
  -6  -3   3        4.12        3.56      0.82 o 
  -5  -3   3        1.03        0.67      0.67 o 
  -4  -3   3        0.11        0.19      0.34 o 
  -3  -3   3        0.12        0.19      0.22 o 
  -2  -3   3      406.52      413.17      6.11 o 
  -1  -3   3      113.27      141.00      2.18 o 
   0  -3   3      319.17      332.69      4.91 o 
   1  -3   3      650.47      627.82      9.18 o 
   2  -3   3      124.85      133.35      2.10 o 
   3  -3   3       18.39       19.15      0.99 o 
   4  -3   3      203.65      200.16      3.76 o 
   5  -3   3        8.36        9.46      0.61 o 
   6  -3   3        0.37        0.26      0.58 o 
   7  -3   3       16.34       18.64      1.06 o 
  -7  -2   3       21.30       22.82      1.49 o 
  -6  -2   3       67.07       66.11      2.52 o 
  -5  -2   3       25.70       25.53      0.82 o 
  -4  -2   3       66.63       63.56      1.16 o 
  -3  -2   3       47.97       53.54      0.98 o 
  -2  -2   3      751.42      773.12     11.27 o 
  -1  -2   3        0.07       -0.06      0.23 o 
   0  -2   3       31.85       33.18      1.04 o 
   1  -2   3     2099.43     2307.80     33.31 o 
   2  -2   3      292.47      314.63      4.68 o 
   3  -2   3        2.83        3.21      0.27 o 
   4  -2   3      225.38      242.11      4.44 o 
   5  -2   3       46.76       44.19      1.19 o 
   6  -2   3       33.70       33.42      1.12 o 
   7  -2   3        1.11        0.32      0.86 o 
  -7  -1   3       19.71       22.59      2.27 o 
  -6  -1   3      139.29      144.95      2.91 o 
  -5  -1   3       28.61       24.66      0.81 o 
  -4  -1   3        0.13        0.12      0.26 o 
  -3  -1   3        0.68        1.91      0.25 o 
  -2  -1   3      730.01      880.20     12.82 o 
  -1  -1   3      226.38      229.06      4.01 o 
   0  -1   3      255.61      282.89      8.67 o 
   1  -1   3      496.34      533.26      8.47 o 
   2  -1   3      109.18       96.75      1.54 o 
   3  -1   3       82.23       87.37      1.43 o 
   4  -1   3      178.30      165.93      6.86 o 
   5  -1   3      172.42      187.30      3.57 o 
   6  -1   3       19.72       20.06      0.89 o 
   7  -1   3        0.81        1.30      0.66 o 
  -7   0   3        0.72        1.86      0.74 o 
  -6   0   3      107.65      104.56      2.25 o 
  -5   0   3       43.76       45.48      1.23 o 
  -4   0   3        0.52        1.09      0.27 o 
  -3   0   3       96.00       73.75      1.42 o 
  -2   0   3      267.41      261.88      3.93 o 
  -1   0   3      616.15      602.55      8.79 o 
   0   0   3      198.59      214.18      3.67 o 
   1   0   3      123.89      117.82      1.86 o 
   2   0   3      375.83      415.50      6.11 o 
   3   0   3      169.48      178.31      2.73 o 
   4   0   3       18.57       19.56      0.70 o 
   5   0   3      100.98      106.59      2.20 o 
   6   0   3       11.15       10.32      0.65 o 
   7   0   3       12.94       12.74      0.82 o 
  -7   1   3        7.61        7.94      0.79 o 
  -6   1   3        2.56        2.67      0.53 o 
  -5   1   3      629.29      691.79     12.06 o 
  -4   1   3       13.30       14.35      0.49 o 
  -3   1   3       71.73       80.58      1.38 o 
  -2   1   3      212.40      206.92      3.14 o 
  -1   1   3      486.89      498.96      7.31 o 
   0   1   3      142.25      140.10      2.12 o 
   1   1   3     5213.59     5191.47     74.80 o 
   2   1   3      529.82      573.47      8.38 o 
   3   1   3       34.39       37.23      0.69 o 
   4   1   3       38.77       40.40      1.42 o 
   5   1   3       19.14       17.98      0.66 o 
   6   1   3        0.95        0.91      0.47 o 
   7   1   3       87.65       93.80      2.20 o 
  -7   2   3        5.73        7.91      1.75 o 
  -6   2   3       68.45       65.95      1.91 o 
  -5   2   3       59.44       58.87      1.67 o 
  -4   2   3       89.31       90.14      1.57 o 
  -3   2   3       40.14       32.60      0.69 o 
  -2   2   3       86.81      100.00      1.61 o 
  -1   2   3      676.65      645.07      9.43 o 
   0   2   3     1287.89     1291.23     18.69 o 
   1   2   3      433.18      473.82      6.95 o 
   2   2   3      101.54       98.19      2.00 o 
   3   2   3       70.94       69.03      1.35 o 
   4   2   3       35.22       36.21      1.36 o 
   5   2   3       24.19       25.24      0.91 o 
   6   2   3        0.77        1.24      0.50 o 
   7   2   3        0.04       -0.66      0.99 o 
  -7   3   3        0.00        0.47      0.90 o 
  -6   3   3       67.62       63.99      1.91 o 
  -5   3   3       56.54       61.43      1.94 o 
  -4   3   3        4.07        3.48      0.36 o 
  -3   3   3      568.27      555.40      8.21 o 
  -2   3   3      109.49      151.07      2.35 o 
  -1   3   3       64.79       78.41      1.48 o 
   0   3   3      135.37      142.45      2.19 o 
   1   3   3        1.74        1.26      0.21 o 
   2   3   3       40.61       39.81      0.85 o 
   3   3   3       43.92       29.13      0.59 o 
   4   3   3        0.04        0.89      0.30 o 
   5   3   3        1.59        0.75      0.52 o 
   6   3   3        0.48        0.59      0.81 o 
   7   3   3       23.62       22.02      1.48 o 
  -7   4   3        0.43        0.33      0.82 o 
  -6   4   3        0.17       -0.29      0.89 o 
  -5   4   3       57.79       47.70      1.51 o 
  -4   4   3       78.11       70.52      2.62 o 
  -3   4   3        0.99        2.32      0.38 o 
  -2   4   3      168.66      225.33      3.43 o 
  -1   4   3      462.44      502.27      8.35 o 
   0   4   3      142.52      197.47      3.00 o 
   1   4   3      211.30      177.54      2.72 o 
   2   4   3       31.04       29.27      0.62 o 
   3   4   3       20.42       22.56      0.52 o 
   4   4   3       28.47       30.91      0.68 o 
   5   4   3       13.06       13.12      0.92 o 
   6   4   3        1.06       -0.21      1.19 o 
   7   4   3        0.18        1.42      1.01 o 
  -6   5   3       11.42       11.76      0.82 o 
  -5   5   3      189.42      166.40      3.93 o 
  -4   5   3        6.34       10.30      1.13 o 
  -3   5   3      256.49      267.87     12.15 o 
  -2   5   3       73.11       74.26      1.60 o 
  -1   5   3       73.12       80.22      1.34 o 
   0   5   3       80.76       76.26      1.29 o 
   1   5   3      378.80      373.89      5.57 o 
   2   5   3     1151.43     1203.20     17.49 o 
   3   5   3       24.65       24.17      0.94 o 
   4   5   3       34.32       33.82      0.89 o 
   5   5   3        9.70       10.30      0.87 o 
   6   5   3        0.10       -0.25      0.78 o 
   7   5   3        0.91        2.24      1.16 o 
  -6   6   3        2.09        1.74      0.69 o 
  -5   6   3        0.25        1.64      0.54 o 
  -4   6   3       17.40       14.75      0.79 o 
  -3   6   3      215.58      203.86      3.84 o 
  -2   6   3       78.06       73.62      2.33 o 
  -1   6   3      185.53      215.66      3.76 o 
   0   6   3       71.54       71.62      1.24 o 
   1   6   3      148.71      142.97      2.58 o 
   2   6   3       25.97       24.12      0.80 o 
   3   6   3        1.55        1.52      0.29 o 
   4   6   3        6.36        6.85      0.50 o 
   5   6   3       16.43       17.23      1.12 o 
   6   6   3        4.55        3.21      1.96 o 
  -6   7   3        3.00        2.03      0.75 o 
  -5   7   3       34.07       33.34      1.32 o 
  -4   7   3       16.14       11.11      0.77 o 
  -3   7   3       13.11       12.38      0.57 o 
  -2   7   3       44.59       40.59      0.98 o 
  -1   7   3      467.59      431.48      7.29 o 
   0   7   3       16.79       14.48      0.88 o 
   1   7   3      140.46      137.37      3.28 o 
   2   7   3       50.36       50.71      1.60 o 
   3   7   3      287.56      243.48     20.29 o 
   4   7   3       14.67       14.62      0.65 o 
   5   7   3        2.87        2.90      0.85 o 
   6   7   3        0.26       -0.71      0.98 o 
  -5   8   3        2.67        4.31      1.06 o 
  -4   8   3        0.14        0.82      0.62 o 
  -3   8   3        2.27        2.41      0.41 o 
  -2   8   3        3.75        3.96      0.43 o 
  -1   8   3       93.21      100.20      2.16 o 
   0   8   3      229.72      238.36      9.36 o 
   1   8   3       14.46       11.01      0.53 o 
   2   8   3        8.33        9.62      0.51 o 
   3   8   3       74.79       71.70      1.61 o 
   4   8   3       33.19       32.91      1.02 o 
   5   8   3        1.05        0.48      0.82 o 
   6   8   3        0.02       -0.33      1.04 o 
  -4   9   3        4.73        2.27      0.67 o 
  -3   9   3        5.15        5.63      0.54 o 
  -2   9   3       23.94       22.96      1.01 o 
  -1   9   3       79.32       80.19      2.11 o 
   0   9   3      174.16      179.87      4.09 o 
   1   9   3       29.77       30.72      1.04 o 
   2   9   3        0.01       -0.05      0.61 o 
   3   9   3        0.38        0.08      0.67 o 
   4   9   3        8.64        7.41      0.63 o 
   5   9   3       54.28       54.38      2.16 o 
  -4  10   3        3.12        3.31      0.83 o 
  -3  10   3        0.02        1.17      0.75 o 
  -2  10   3       46.49       45.11      1.51 o 
  -1  10   3       23.01       24.24      1.28 o 
   0  10   3        0.01       -0.26      0.63 o 
   1  10   3       34.92       35.52      1.33 o 
   2  10   3        6.41        4.79      0.60 o 
   3  10   3        0.88       -0.35      0.48 o 
   4  10   3        1.75        1.00      0.84 o 
  -3  11   3       14.10       14.88      2.03 o 
  -2  11   3        0.64        0.35      0.74 o 
  -1  11   3        0.07        1.18      0.68 o 
   0  11   3        7.94        9.04      0.74 o 
   1  11   3        9.03        8.58      0.73 o 
   2  11   3        9.00        9.47      0.73 o 
   3  11   3        0.61        0.24      0.60 o 
  -1  12   3       22.09       21.41      1.14 o 
   0  12   3        8.30        7.87      0.85 o 
   1  12   3        6.90        6.17      0.72 o 
   2  12   3        2.29        2.12      0.71 o 
  -3 -10   4       10.09       10.83      1.04 o 
  -2 -10   4       17.37       19.25      1.46 o 
  -1 -10   4        9.87       10.90      1.04 o 
   0 -10   4        2.16        3.65      1.12 o 
   1 -10   4       17.27       16.46      1.18 o 
  -4  -9   4        1.84        2.33      0.83 o 
  -3  -9   4        1.09        1.13      1.12 o 
  -2  -9   4       18.90       19.05      1.09 o 
  -1  -9   4        9.57       10.96      0.93 o 
   0  -9   4        5.90        6.73      0.79 o 
   1  -9   4        0.82        0.88      1.10 o 
   2  -9   4        3.88        2.03      2.19 o 
  -5  -8   4        0.30       -0.31      1.33 o 
  -4  -8   4        0.91        1.27      0.71 o 
  -3  -8   4        0.03        0.88      0.62 o 
  -2  -8   4        0.67        0.84      0.56 o 
  -1  -8   4       34.78       36.49      1.32 o 
   0  -8   4        1.21        0.51      1.40 o 
   1  -8   4        3.92        2.48      0.67 o 
   2  -8   4       63.76       60.78      1.45 o 
   3  -8   4        0.00        0.39      0.76 o 
   4  -8   4        0.41       -0.51      0.75 o 
  -5  -7   4        0.04        0.21      0.74 o 
  -4  -7   4        5.21        5.11      0.69 o 
  -3  -7   4       16.02       15.88      0.91 o 
  -2  -7   4       18.00       20.25      0.93 o 
  -1  -7   4      134.60      138.15      3.40 o 
   0  -7   4       38.20       42.03      2.32 o 
   1  -7   4        0.93        1.16      0.38 o 
   2  -7   4        0.07        0.11      0.57 o 
   3  -7   4       29.38       28.99      5.82 o 
   4  -7   4        1.23        1.70      0.60 o 
   5  -7   4       18.68       19.85      2.30 o 
  -6  -6   4        0.03        1.14      1.14 o 
  -5  -6   4        0.00        0.02      0.58 o 
  -4  -6   4       11.29       12.58      0.73 o 
  -3  -6   4       14.76       11.87      0.91 o 
  -2  -6   4      297.31      294.99      5.35 o 
  -1  -6   4       20.65       19.76      0.95 o 
   0  -6   4      139.70      140.05      2.63 o 
   1  -6   4      223.80      228.37      4.09 o 
   2  -6   4      103.91      100.59      1.99 o 
   3  -6   4        2.11        2.56      1.10 o 
   4  -6   4      214.43      217.91      5.12 o 
   5  -6   4        0.12        0.49      0.69 o 
  -6  -5   4       25.85       24.63      2.28 o 
  -5  -5   4        0.34       -0.19      0.49 o 
  -4  -5   4        0.27        0.33      0.42 o 
  -3  -5   4       17.10       16.06      1.00 o 
  -2  -5   4       69.22       79.37      3.17 o 
  -1  -5   4      278.36      272.00     11.16 o 
   0  -5   4       19.53       19.24      0.87 o 
   1  -5   4      182.26      198.85      3.09 o 
   2  -5   4      286.76      280.58      4.30 o 
   3  -5   4      242.95      232.06      4.30 o 
   4  -5   4        3.30        4.23      0.58 o 
   5  -5   4       48.78       52.30      1.76 o 
   6  -5   4        1.25       10.17      2.63 o 
  -6  -4   4       34.68       30.68      1.53 o 
  -5  -4   4        2.35        2.33      0.51 o 
  -4  -4   4        7.48        6.11      0.50 o 
  -3  -4   4       50.23       50.06      1.17 o 
  -2  -4   4       77.70       75.45      1.33 o 
  -1  -4   4      305.77      305.14      4.58 o 
   0  -4   4      572.05      663.53      9.74 o 
   1  -4   4      199.51      214.65      3.29 o 
   2  -4   4      248.89      249.93      3.82 o 
   3  -4   4      231.08      241.84      4.43 o 
   4  -4   4      328.44      349.56      6.34 o 
   5  -4   4       64.14       67.28      2.16 o 
   6  -4   4       27.13       26.94      1.95 o 
  -7  -3   4        0.22       -0.51      1.11 o 
  -6  -3   4        6.08        5.94      0.99 o 
  -5  -3   4       68.97       72.54      2.99 o 
  -4  -3   4       27.39       26.82      0.81 o 
  -3  -3   4       20.18       22.54      0.58 o 
  -2  -3   4       80.44       75.98      1.31 o 
  -1  -3   4       88.46      101.77      1.91 o 
   0  -3   4      243.79      254.35      3.81 o 
   1  -3   4      539.44      596.68      8.76 o 
   2  -3   4       51.73       48.25      0.96 o 
   3  -3   4      445.48      409.78     17.53 o 
   4  -3   4      608.59      632.36     11.07 o 
   5  -3   4        1.09        0.99      0.48 o 
   6  -3   4        9.44        9.52      0.87 o 
  -7  -2   4        2.40        1.12      1.15 o 
  -6  -2   4       23.30       21.77      1.27 o 
  -5  -2   4      210.57      206.19      5.03 o 
  -4  -2   4       14.85       11.22      0.44 o 
  -3  -2   4       80.40       75.71      1.33 o 
  -2  -2   4       25.78       19.65      0.53 o 
  -1  -2   4        4.79        2.45      0.23 o 
   0  -2   4       46.41       49.82      0.86 o 
   1  -2   4     2013.27     2173.14     32.21 o 
   2  -2   4       92.80      114.30      1.84 o 
   3  -2   4       58.50       52.75      1.67 o 
   4  -2   4      328.07      336.24      6.04 o 
   5  -2   4      226.24      227.56      4.72 o 
   6  -2   4        7.90        9.51      0.73 o 
   7  -2   4       27.24       31.46      2.10 o 
  -7  -1   4        0.81       -0.60      1.15 o 
  -6  -1   4        9.86       11.42      1.05 o 
  -5  -1   4       50.10       49.64      1.23 o 
  -4  -1   4      149.73      157.36      2.57 o 
  -3  -1   4      690.27      740.90     10.89 o 
  -2  -1   4      426.21      453.75      6.72 o 
  -1  -1   4      731.04      830.05     15.66 o 
   0  -1   4      216.02      232.85      4.04 o 
   1  -1   4       25.92       35.07      0.65 o 
   2  -1   4     1051.73     1100.99     15.98 o 
   3  -1   4      148.51      150.82      2.38 o 
   4  -1   4       82.39       80.19      1.70 o 
   5  -1   4      653.93      679.15     14.53 o 
   6  -1   4        6.88        7.20      1.01 o 
   7  -1   4        0.07        0.21      0.72 o 
  -7   0   4        0.00        1.29      1.49 o 
  -6   0   4       21.44       22.59      0.91 o 
  -5   0   4       27.87       31.22      0.94 o 
  -4   0   4        0.47        0.20      0.31 o 
  -3   0   4       84.79       75.41      1.32 o 
  -2   0   4     1168.51     1312.41     19.05 o 
  -1   0   4      150.88      174.89      2.68 o 
   0   0   4       53.47       48.38      0.98 o 
   1   0   4        9.47        7.52      0.28 o 
   2   0   4       34.91       38.58      0.74 o 
   3   0   4        3.44        4.85      0.45 o 
   4   0   4       92.62       90.71      4.48 o 
   5   0   4       38.89       42.07      1.12 o 
   6   0   4       83.38       90.23      2.06 o 
   7   0   4        7.63        8.87      1.38 o 
  -7   1   4        0.21       -0.39      0.72 o 
  -6   1   4        1.76        0.76      0.59 o 
  -5   1   4        3.16        3.13      0.49 o 
  -4   1   4      163.23      154.10      2.50 o 
  -3   1   4        3.73        2.96      0.32 o 
  -2   1   4      300.32      314.90      4.73 o 
  -1   1   4     1510.68     1543.12     22.31 o 
   0   1   4       20.87       22.60      0.83 o 
   1   1   4       19.39       21.49      0.48 o 
   2   1   4      255.27      227.04      3.42 o 
   3   1   4       20.63       25.22      0.80 o 
   4   1   4       55.53       54.17      1.24 o 
   5   1   4       14.86       14.14      0.67 o 
   6   1   4      145.95      155.52      3.13 o 
   7   1   4        0.81        1.16      0.70 o 
  -7   2   4        4.28        5.90      0.83 o 
  -6   2   4       77.53       79.57      2.22 o 
  -5   2   4       34.91       39.86      1.33 o 
  -4   2   4       12.67       11.26      0.52 o 
  -3   2   4      153.52      170.32      2.69 o 
  -2   2   4        7.78        9.28      0.42 o 
  -1   2   4      376.44      395.88      5.87 o 
   0   2   4     1028.52     1032.05     14.99 o 
   1   2   4     1253.44     1398.19     20.24 o 
   2   2   4      277.13      295.70      5.09 o 
   3   2   4       12.13       12.41      0.46 o 
   4   2   4        8.91        8.91      0.70 o 
   5   2   4       19.16       22.15      1.21 o 
   6   2   4        1.58        1.54      0.53 o 
   7   2   4       44.92       46.56      2.03 o 
  -7   3   4        0.69       -0.49      1.46 o 
  -6   3   4        7.05        9.22      0.74 o 
  -5   3   4       51.80       50.99      1.56 o 
  -4   3   4       16.88       18.44      0.67 o 
  -3   3   4      163.86      148.81      2.39 o 
  -2   3   4       80.82       71.16      1.22 o 
  -1   3   4        0.60        0.42      0.28 o 
   0   3   4      306.70      314.97      4.97 o 
   1   3   4      115.02      119.84      1.90 o 
   2   3   4       26.79       29.48      0.62 o 
   3   3   4       34.28       33.89      1.06 o 
   4   3   4        4.53        4.95      0.58 o 
   5   3   4       16.29       15.53      0.70 o 
   6   3   4       27.16       26.41      1.37 o 
   7   3   4       19.26       18.26      1.38 o 
  -7   4   4       53.92       63.89      2.09 o 
  -6   4   4        6.09        4.26      0.68 o 
  -5   4   4      150.50      140.03      3.54 o 
  -4   4   4      126.88      128.51      2.45 o 
  -3   4   4       54.16       48.12      1.78 o 
  -2   4   4      153.84      135.23      2.48 o 
  -1   4   4     1104.31     1160.73     19.05 o 
   0   4   4        3.24        1.66      0.26 o 
   1   4   4      736.15      771.76     11.28 o 
   2   4   4      108.32      122.24      1.96 o 
   3   4   4        0.11        0.31      0.24 o 
   4   4   4       15.41       15.99      0.62 o 
   5   4   4       33.34       33.14      2.44 o 
   6   4   4       11.10       12.56      1.05 o 
   7   4   4        4.64        4.65      1.08 o 
  -6   5   4        4.99        7.62      0.90 o 
  -5   5   4       27.52       27.29      2.01 o 
  -4   5   4      100.63       93.50      2.43 o 
  -3   5   4      190.01      194.06      3.48 o 
  -2   5   4        0.89        0.27      0.26 o 
  -1   5   4       14.70       12.39      0.46 o 
   0   5   4      317.79      292.20      4.41 o 
   1   5   4      411.22      409.17      6.10 o 
   2   5   4       71.37       71.43      1.26 o 
   3   5   4        4.35        5.37      0.33 o 
   4   5   4       15.69       13.11      0.66 o 
   5   5   4        7.24        9.30      0.90 o 
   6   5   4        0.71        0.34      1.10 o 
   7   5   4        3.27        4.62      1.13 o 
  -6   6   4       25.01       27.66      1.51 o 
  -5   6   4       48.62       49.19      2.38 o 
  -4   6   4        0.10        0.25      0.51 o 
  -3   6   4      103.77       95.81      2.42 o 
  -2   6   4      211.68      217.57      4.80 o 
  -1   6   4        0.08        0.06      0.29 o 
   0   6   4      225.85      253.06      3.87 o 
   1   6   4      102.32      106.61      1.76 o 
   2   6   4        4.94        3.95      0.44 o 
   3   6   4       23.05       19.69      0.66 o 
   4   6   4        2.27        1.92      0.59 o 
   5   6   4       27.95       20.69      1.23 o 
   6   6   4        0.62        1.16      0.88 o 
  -6   7   4        1.05        2.21      0.78 o 
  -5   7   4        0.27        0.98      0.59 o 
  -4   7   4       73.50       68.36      2.49 o 
  -3   7   4        0.27        0.56      0.40 o 
  -2   7   4      137.29      135.99      2.56 o 
  -1   7   4        2.58        2.53      0.34 o 
   0   7   4       13.50       16.34      0.57 o 
   1   7   4       17.01        9.78      0.77 o 
   2   7   4      177.36      166.69      3.16 o 
   3   7   4        6.00        5.49      0.72 o 
   4   7   4        0.02        0.37      0.39 o 
   5   7   4        7.49        6.09      0.97 o 
   6   7   4        2.20        1.36      1.03 o 
  -5   8   4        0.00        0.06      1.10 o 
  -4   8   4       32.09       34.42      1.34 o 
  -3   8   4       17.61       17.10      0.69 o 
  -2   8   4       11.32       12.03      0.55 o 
  -1   8   4      224.89      226.07      4.02 o 
   0   8   4        3.52        3.82      0.43 o 
   1   8   4       22.74       24.49      0.88 o 
   2   8   4       60.71       55.49      1.31 o 
   3   8   4        4.84        4.66      0.67 o 
   4   8   4       18.71       17.01      0.76 o 
   5   8   4        5.30        5.34      1.00 o 
   6   8   4        0.67        1.00      0.99 o 
  -4   9   4        2.21        2.06      0.72 o 
  -3   9   4       51.27       50.08      1.86 o 
  -2   9   4       56.06       60.27      1.39 o 
  -1   9   4       23.06       22.08      2.03 o 
   0   9   4        0.03        0.64      0.48 o 
   1   9   4        8.33        8.90      0.65 o 
   2   9   4        0.55        1.38      0.48 o 
   3   9   4        8.75        8.41      0.60 o 
   4   9   4       14.42       13.94      0.76 o 
   5   9   4        0.01       -0.14      0.99 o 
  -4  10   4        9.10        8.26      1.17 o 
  -3  10   4        3.29        3.72      0.61 o 
  -2  10   4        6.67        6.30      0.75 o 
  -1  10   4      102.30      104.01      4.32 o 
   0  10   4        8.79        9.47      1.36 o 
   1  10   4        1.09        1.29      0.54 o 
   2  10   4        0.01        0.11      0.48 o 
   3  10   4        5.48        4.88      0.59 o 
   4  10   4        4.93        4.69      0.67 o 
  -3  11   4        8.87        9.05      1.82 o 
  -2  11   4        9.30       11.01      1.10 o 
  -1  11   4        0.33        0.25      0.63 o 
   0  11   4        4.08        4.43      0.64 o 
   1  11   4        5.78        3.98      0.63 o 
   2  11   4        0.18       -0.12      0.59 o 
   3  11   4        0.32       -0.22      0.62 o 
  -1  12   4        1.95        1.36      0.79 o 
   0  12   4        1.41        1.31      0.72 o 
   1  12   4        7.18        8.38      0.83 o 
   2  12   4        2.71        2.79      0.66 o 
  -1 -10   5        5.77        7.27      1.05 o 
   0 -10   5        5.56        7.57      1.07 o 
   1 -10   5        4.96        7.41      1.98 o 
  -3  -9   5        3.83        3.27      0.90 o 
  -2  -9   5        0.10        0.81      0.78 o 
  -1  -9   5        5.81        5.37      0.87 o 
   0  -9   5        0.89        1.84      0.84 o 
   1  -9   5       10.91       11.71      1.07 o 
   2  -9   5        0.01       -1.37      2.18 o 
  -4  -8   5       12.31       11.03      1.02 o 
  -3  -8   5        6.56        7.03      0.79 o 
  -2  -8   5        2.08        2.45      0.64 o 
  -1  -8   5       57.58       54.77      1.82 o 
   0  -8   5       14.11       12.18      0.90 o 
   1  -8   5       11.47       11.48      1.99 o 
   2  -8   5        5.86        7.63      1.28 o 
   3  -8   5        7.87        9.11      0.96 o 
   4  -8   5        1.97        0.82      0.89 o 
  -5  -7   5        0.49        0.73      1.36 o 
  -4  -7   5       11.85       12.00      1.28 o 
  -3  -7   5       47.64       46.68      2.42 o 
  -2  -7   5       37.88       36.46      1.36 o 
  -1  -7   5       18.83       20.16      0.99 o 
   0  -7   5       19.35       20.20      2.35 o 
   1  -7   5       28.97       30.06      1.21 o 
   2  -7   5        3.63        3.83      1.04 o 
   3  -7   5       52.10       53.54      1.77 o 
   4  -7   5        1.95        2.48      0.76 o 
  -5  -6   5        0.09        2.45      1.06 o 
  -4  -6   5        0.13        0.18      0.67 o 
  -3  -6   5       60.73       62.22      1.86 o 
  -2  -6   5        4.28        4.85      0.58 o 
  -1  -6   5       33.22       35.18      3.86 o 
   0  -6   5      110.77      101.75      2.03 o 
   1  -6   5      102.66       98.48      2.60 o 
   2  -6   5        0.84        2.88      0.42 o 
   3  -6   5       19.39       19.84      0.98 o 
   4  -6   5       17.90       18.21      1.05 o 
   5  -6   5        3.59        4.12      0.85 o 
  -6  -5   5        5.14        5.42      1.60 o 
  -5  -5   5        0.30        1.01      0.71 o 
  -4  -5   5        9.13        8.97      0.61 o 
  -3  -5   5        0.75        0.42      0.41 o 
  -2  -5   5      276.58      291.84      6.54 o 
  -1  -5   5        7.43        6.19      0.45 o 
   0  -5   5        7.62        7.99      0.84 o 
   1  -5   5       30.51       22.72      0.67 o 
   2  -5   5       81.72       77.74      1.62 o 
   3  -5   5      165.26      160.83      4.22 o 
   4  -5   5      181.89      183.19      5.61 o 
   5  -5   5        0.20       -0.12      0.68 o 
  -6  -4   5        7.22        7.84      1.81 o 
  -5  -4   5        8.48        6.81      0.63 o 
  -4  -4   5       13.96       15.27      0.68 o 
  -3  -4   5       88.09       83.42      1.76 o 
  -2  -4   5        5.13        5.44      0.46 o 
  -1  -4   5       24.32       26.09      0.96 o 
   0  -4   5      174.10      163.26      2.99 o 
   1  -4   5        0.51        0.77      0.27 o 
   2  -4   5      174.64      168.89      3.10 o 
   3  -4   5       89.93       91.61      2.37 o 
   4  -4   5        0.79        1.13      0.50 o 
   5  -4   5       30.87       30.66      1.37 o 
   6  -4   5       27.00       29.37      2.73 o 
  -6  -3   5        4.09        5.46      1.31 o 
  -5  -3   5        0.39        0.18      0.52 o 
  -4  -3   5        8.13        5.10      0.49 o 
  -3  -3   5       63.37       71.41      1.31 o 
  -2  -3   5       93.74       86.02      1.48 o 
  -1  -3   5       84.15       86.71      1.45 o 
   0  -3   5       30.84       27.25      0.70 o 
   1  -3   5       34.13       27.52      0.71 o 
   2  -3   5       65.92       77.16      1.35 o 
   3  -3   5       27.09       28.09      0.84 o 
   4  -3   5      163.74      168.00      3.27 o 
   5  -3   5        0.06        0.00      1.19 o 
   6  -3   5       21.35       23.42      1.37 o 
  -7  -2   5        4.45        5.91      1.36 o 
  -6  -2   5       42.45       41.41      1.90 o 
  -5  -2   5       74.67       71.28      1.68 o 
  -4  -2   5       22.40       19.30      0.60 o 
  -3  -2   5        0.08       -0.28      0.25 o 
  -2  -2   5        2.54        1.33      0.29 o 
  -1  -2   5      317.89      351.05      5.24 o 
   0  -2   5      131.11      129.82      2.44 o 
   1  -2   5      106.85      121.90      1.94 o 
   2  -2   5      131.04      120.22      1.94 o 
   3  -2   5       16.07       12.37      1.40 o 
   4  -2   5        0.65       -0.28      0.62 o 
   5  -2   5       39.23       41.86      1.23 o 
   6  -2   5        2.48        2.80      0.68 o 
  -7  -1   5       20.70       22.28      2.11 o 
  -6  -1   5        5.51        7.06      1.07 o 
  -5  -1   5       19.05       19.25      0.68 o 
  -4  -1   5       44.18       42.50      0.92 o 
  -3  -1   5       35.67       38.04      0.81 o 
  -2  -1   5      400.63      502.43      7.45 o 
  -1  -1   5        6.99       10.28      0.37 o 
   0  -1   5     1078.03     1152.59     19.27 o 
   1  -1   5       85.58       95.12      1.54 o 
   2  -1   5       21.55       23.39      0.56 o 
   3  -1   5       63.90       56.38      1.90 o 
   4  -1   5       16.78       18.45      0.70 o 
   5  -1   5       49.65       46.21      1.27 o 
   6  -1   5       17.15       18.35      1.39 o 
   7  -1   5        8.63       11.65      0.93 o 
  -7   0   5       14.54       14.52      1.96 o 
  -6   0   5        4.95        5.12      0.75 o 
  -5   0   5       64.59       64.94      1.54 o 
  -4   0   5       50.28       50.93      1.06 o 
  -3   0   5        4.87        4.61      0.37 o 
  -2   0   5       16.54       23.34      0.58 o 
  -1   0   5      145.39      166.60      2.59 o 
   0   0   5      839.88      935.95     19.14 o 
   1   0   5      455.51      503.61      7.42 o 
   2   0   5      662.09      721.16     10.57 o 
   3   0   5       27.68       30.47      0.69 o 
   4   0   5       60.05       57.70      1.53 o 
   5   0   5       86.66       84.28      1.87 o 
   6   0   5       25.25       24.52      0.96 o 
   7   0   5        1.98        2.42      0.75 o 
  -7   1   5       22.34       25.35      2.29 o 
  -6   1   5       35.05       38.35      1.41 o 
  -5   1   5      240.15      246.46      6.90 o 
  -4   1   5      567.42      554.54      8.28 o 
  -3   1   5       19.25       18.21      0.52 o 
  -2   1   5      213.70      188.34      2.94 o 
  -1   1   5       76.82      119.60      1.92 o 
   0   1   5       36.42       28.65      0.82 o 
   1   1   5       95.35       90.59      1.65 o 
   2   1   5     2254.93     2488.48     36.01 o 
   3   1   5       15.52       12.80      0.47 o 
   4   1   5       70.79       61.48      1.38 o 
   5   1   5        1.84        3.52      0.47 o 
   6   1   5       57.51       57.60      2.61 o 
   7   1   5        4.92        4.28      1.06 o 
  -7   2   5        4.14        5.80      0.97 o 
  -6   2   5       52.92       58.92      2.20 o 
  -5   2   5      245.86      255.85      7.35 o 
  -4   2   5       25.11       25.00      0.82 o 
  -3   2   5      147.63      150.84      2.44 o 
  -2   2   5      303.60      298.68      4.53 o 
  -1   2   5      105.37      114.41      1.85 o 
   0   2   5      777.96      760.20     11.12 o 
   1   2   5        3.69        7.06      0.33 o 
   2   2   5      416.41      392.64      6.74 o 
   3   2   5      631.16      630.80      9.29 o 
   4   2   5       34.11       30.99      0.87 o 
   5   2   5       10.60       10.91      0.72 o 
   6   2   5      124.23      128.51      2.71 o 
   7   2   5        0.04       -0.26      1.46 o 
  -7   3   5        0.19        0.14      0.80 o 
  -6   3   5       13.40       15.81      1.54 o 
  -5   3   5       39.17       41.42      3.09 o 
  -4   3   5      848.65      891.90     14.83 o 
  -3   3   5       56.62       47.45      1.10 o 
  -2   3   5      279.54      288.59      4.38 o 
  -1   3   5       23.67       27.80      0.61 o 
   0   3   5       40.03       47.19      0.88 o 
   1   3   5      142.01      143.33      2.26 o 
   2   3   5      543.32      581.36      8.57 o 
   3   3   5      728.15      776.71     11.40 o 
   4   3   5       48.12       50.36      1.75 o 
   5   3   5        0.22        0.06      0.78 o 
   6   3   5        0.54        0.95      0.85 o 
   7   3   5        1.20        1.14      1.23 o 
  -6   4   5        0.09       -0.14      0.68 o 
  -5   4   5       12.15       12.24      0.81 o 
  -4   4   5      386.82      384.65      6.63 o 
  -3   4   5      172.02      163.96      3.01 o 
  -2   4   5       66.08       67.06      1.41 o 
  -1   4   5       92.25       97.00      1.86 o 
   0   4   5      204.35      247.54      3.77 o 
   1   4   5        0.86        0.44      0.26 o 
   2   4   5       87.49      103.41      1.72 o 
   3   4   5       11.69       13.27      0.45 o 
   4   4   5       63.63       66.96      1.51 o 
   5   4   5       23.32       22.89      1.23 o 
   6   4   5        0.87        1.97      1.11 o 
   7   4   5       17.43       19.77      1.52 o 
  -6   5   5        7.46        9.12      1.03 o 
  -5   5   5       36.57       34.46      1.36 o 
  -4   5   5       97.05       91.22      1.92 o 
  -3   5   5      232.68      234.03      6.13 o 
  -2   5   5      401.49      430.26      7.31 o 
  -1   5   5      484.63      495.58      8.35 o 
   0   5   5       64.79       51.85      1.21 o 
   1   5   5       82.15       82.43      1.43 o 
   2   5   5       94.86       97.57      1.66 o 
   3   5   5       11.80       13.27      0.47 o 
   4   5   5        9.84       12.08      0.80 o 
   5   5   5       44.73       48.46      1.78 o 
   6   5   5        0.00       -0.27      0.87 o 
  -6   6   5       21.77       21.30      1.22 o 
  -5   6   5       41.28       42.18      1.53 o 
  -4   6   5        6.26        6.52      0.72 o 
  -3   6   5      117.09      109.88      2.17 o 
  -2   6   5      368.78      347.45     17.52 o 
  -1   6   5        7.84       13.04      0.87 o 
   0   6   5       20.65       21.56      0.64 o 
   1   6   5       56.29       51.85      1.02 o 
   2   6   5       31.64       23.82      0.63 o 
   3   6   5       51.27       50.79      1.91 o 
   4   6   5        5.82        5.84      0.52 o 
   5   6   5        1.90        1.98      1.28 o 
   6   6   5       13.70       13.45      1.27 o 
  -5   7   5        0.84        1.43      1.34 o 
  -4   7   5      341.15      326.06      7.45 o 
  -3   7   5        0.15       -0.20      0.46 o 
  -2   7   5       15.03       11.80      0.58 o 
  -1   7   5      316.20      314.92      6.79 o 
   0   7   5        8.87       10.73      0.50 o 
   1   7   5        6.68        6.53      0.41 o 
   2   7   5      286.09      291.81      5.28 o 
   3   7   5      137.11      134.54      2.67 o 
   4   7   5        1.02        2.48      0.44 o 
   5   7   5        0.12       -1.21      0.86 o 
   6   7   5        1.41        1.36      0.93 o 
  -5   8   5        0.21        1.48      0.80 o 
  -4   8   5       21.06       18.02      1.06 o 
  -3   8   5       75.17       72.49      3.88 o 
  -2   8   5       18.37       17.11      0.69 o 
  -1   8   5       29.39       27.22      0.83 o 
   0   8   5        4.96        5.38      0.84 o 
   1   8   5       13.18       11.97      1.18 o 
   2   8   5        5.27        3.11      0.66 o 
   3   8   5        5.30        4.00      0.56 o 
   4   8   5        4.18        4.44      0.55 o 
   5   8   5        0.01       -0.95      0.85 o 
  -4   9   5       18.82       20.95      1.34 o 
  -3   9   5      103.06      109.06      2.26 o 
  -2   9   5       70.57       70.96      3.01 o 
  -1   9   5        2.74        2.74      0.49 o 
   0   9   5       11.36       10.01      0.72 o 
   1   9   5       25.15       26.92      1.03 o 
   2   9   5       27.10       24.34      1.13 o 
   3   9   5       45.43       41.21      1.32 o 
   4   9   5       24.82       18.98      0.86 o 
   5   9   5       13.62       13.20      1.61 o 
  -3  10   5        0.33        0.67      0.60 o 
  -2  10   5       47.97       53.02      1.72 o 
  -1  10   5       16.32       16.47      0.94 o 
   0  10   5        0.08       -0.71      0.61 o 
   1  10   5        2.74        1.20      0.57 o 
   2  10   5        2.27        2.92      0.92 o 
   3  10   5        3.34        1.82      0.57 o 
   4  10   5        0.49        0.12      0.58 o 
  -2  11   5        0.98        0.90      0.80 o 
  -1  11   5       60.20       63.40      3.96 o 
   0  11   5        0.01        0.12      0.64 o 
   1  11   5       14.45       11.19      0.80 o 
   2  11   5        0.36        0.50      1.08 o 
   3  11   5       15.68       14.73      2.43 o 
   0  12   5        8.30        9.05      0.85 o 
   1  12   5        0.82        0.38      0.67 o 
  -2  -9   6        6.61        6.83      1.37 o 
  -1  -9   6        3.75        3.70      0.97 o 
   0  -9   6        0.11       -1.03      0.88 o 
   1  -9   6        6.59        6.19      2.34 o 
   2  -9   6        7.94        7.74      2.53 o 
  -4  -8   6        8.02        8.83      1.04 o 
  -3  -8   6        6.36        4.69      0.88 o 
  -2  -8   6       77.33       86.02      2.55 o 
  -1  -8   6        1.84        2.01      0.82 o 
   0  -8   6       23.28       22.29      1.21 o 
   1  -8   6       30.42       34.05      1.49 o 
   2  -8   6        0.53        0.43      1.72 o 
   3  -8   6        0.62        1.73      0.87 o 
  -4  -7   6        4.45        6.13      1.29 o 
  -3  -7   6       23.16       23.51      1.19 o 
  -2  -7   6        0.20       -0.91      0.61 o 
  -1  -7   6        3.88        5.26      0.81 o 
   0  -7   6      124.61      131.94      4.52 o 
   1  -7   6       18.15       17.21      1.03 o 
   2  -7   6       34.66       32.57      1.04 o 
   3  -7   6        0.64        0.65      0.65 o 
   4  -7   6        0.86        1.03      0.82 o 
  -5  -6   6        2.91        3.70      0.87 o 
  -4  -6   6        0.67        0.08      0.62 o 
  -3  -6   6       40.16       42.03      1.53 o 
  -2  -6   6       36.69       37.00      1.36 o 
  -1  -6   6        5.96        7.56      0.75 o 
   0  -6   6       11.98       12.57      1.82 o 
   1  -6   6      126.98      124.08      3.14 o 
   2  -6   6        1.97        1.58      0.48 o 
   3  -6   6        5.44        6.89      1.24 o 
   4  -6   6        0.01       -1.06      0.71 o 
  -6  -5   6        0.00        0.91      1.78 o 
  -5  -5   6        4.14        5.04      1.50 o 
  -4  -5   6        0.21        0.17      0.61 o 
  -3  -5   6        0.02        0.26      0.55 o 
  -2  -5   6        2.08        2.82      0.62 o 
  -1  -5   6        3.65        2.62      0.54 o 
   0  -5   6      116.48      104.21      2.95 o 
   1  -5   6       43.49       40.55      1.45 o 
   2  -5   6      109.92       92.96      1.93 o 
   3  -5   6        2.02        0.83      0.56 o 
   4  -5   6        0.34       -0.46      0.56 o 
   5  -5   6        0.61        2.02      0.76 o 
  -6  -4   6        0.33        1.89      1.74 o 
  -5  -4   6        0.00       -0.37      0.70 o 
  -4  -4   6       11.21        8.67      0.74 o 
  -3  -4   6       50.59       44.37      1.45 o 
  -2  -4   6       49.14       46.25      1.62 o 
  -1  -4   6       15.66       12.97      0.56 o 
   0  -4   6        0.17       -0.09      0.29 o 
   1  -4   6       23.39       21.71      1.40 o 
   2  -4   6       32.33       31.77      1.38 o 
   3  -4   6        0.05       -0.67      0.45 o 
   4  -4   6       14.93       15.14      0.96 o 
   5  -4   6       24.98       20.17      1.84 o 
  -6  -3   6        6.77        7.80      1.75 o 
  -5  -3   6        0.00        0.03      0.53 o 
  -4  -3   6        1.69        2.40      0.50 o 
  -3  -3   6       51.96       47.89      1.20 o 
  -2  -3   6       44.13       37.97      0.99 o 
  -1  -3   6        0.19        0.59      0.30 o 
   0  -3   6        1.56        0.75      0.27 o 
   1  -3   6      304.14      291.77      5.14 o 
   2  -3   6       24.61       29.05      1.10 o 
   3  -3   6       39.74       33.99      1.18 o 
   4  -3   6        0.19       -0.16      0.50 o 
   5  -3   6        0.00        0.42      0.63 o 
   6  -3   6        2.33        2.22      0.77 o 
  -6  -2   6        0.06        0.04      1.02 o 
  -5  -2   6        2.04        0.76      0.55 o 
  -4  -2   6       47.46       42.85      0.98 o 
  -3  -2   6        2.77        2.12      0.35 o 
  -2  -2   6      176.28      171.90      3.18 o 
  -1  -2   6      105.19      101.32      1.98 o 
   0  -2   6        0.16        1.10      0.28 o 
   1  -2   6        7.90       11.64      0.46 o 
   2  -2   6      444.49      415.30     23.41 o 
   3  -2   6       25.13       23.43      1.61 o 
   4  -2   6        6.57        4.84      1.63 o 
   5  -2   6        0.19       -0.27      0.79 o 
   6  -2   6        6.74        5.04      1.07 o 
  -6  -1   6       13.78       14.69      1.54 o 
  -5  -1   6        4.59        5.76      0.71 o 
  -4  -1   6       13.46       11.22      0.69 o 
  -3  -1   6       28.45       26.11      0.68 o 
  -2  -1   6        4.85        3.36      0.61 o 
  -1  -1   6      115.95      101.31      1.84 o 
   0  -1   6      198.73      196.63      3.53 o 
   1  -1   6       49.09       52.89      1.17 o 
   2  -1   6       63.85       50.43      1.39 o 
   3  -1   6      238.78      239.98      7.06 o 
   4  -1   6       60.46       58.70      1.74 o 
   5  -1   6       17.61       13.84      0.89 o 
   6  -1   6        3.72        4.89      1.03 o 
  -7   0   6       19.78       23.25      2.28 o 
  -6   0   6        0.07        1.22      1.34 o 
  -5   0   6       16.64       20.26      1.14 o 
  -4   0   6      126.60      124.95      2.14 o 
  -3   0   6        0.46        0.25      0.31 o 
  -2   0   6        8.65       11.45      0.47 o 
  -1   0   6       48.91       43.78      0.86 o 
   0   0   6       73.56       61.64      1.49 o 
   1   0   6      187.31      171.65      2.67 o 
   2   0   6      159.12      161.34      2.55 o 
   3   0   6      192.86      190.23      3.00 o 
   4   0   6       73.41       69.08      1.56 o 
   5   0   6      106.01      102.45      2.23 o 
   6   0   6        5.64        4.00      0.68 o 
  -7   1   6       17.56       18.52      1.21 o 
  -6   1   6        0.13       -0.63      0.75 o 
  -5   1   6      125.43      126.44      3.12 o 
  -4   1   6       23.08       21.11      1.13 o 
  -3   1   6      135.28      133.34      2.22 o 
  -2   1   6       25.21       39.67      0.85 o 
  -1   1   6        8.73       14.08      0.45 o 
   0   1   6       48.61       56.72      1.02 o 
   1   1   6       68.65       76.80      1.32 o 
   2   1   6        7.35        7.39      0.68 o 
   3   1   6       37.67       35.51      1.07 o 
   4   1   6       16.84       18.43      1.18 o 
   5   1   6       46.10       43.09      1.19 o 
   6   1   6       79.54       73.61      1.83 o 
   7   1   6        0.26        0.82      0.86 o 
  -6   2   6        4.94        6.97      2.24 o 
  -5   2   6       20.71       20.50      1.04 o 
  -4   2   6       99.43      100.36      2.04 o 
  -3   2   6      229.06      217.31      3.89 o 
  -2   2   6       77.97       81.81      1.71 o 
  -1   2   6       23.01       18.08      0.53 o 
   0   2   6       18.25       13.18      0.41 o 
   1   2   6      204.79      224.95      3.45 o 
   2   2   6      477.17      497.71      7.40 o 
   3   2   6        5.05        4.99      0.44 o 
   4   2   6       25.87       25.26      0.81 o 
   5   2   6       18.09       19.66      1.05 o 
   6   2   6       12.24       12.16      0.81 o 
   7   2   6       24.16       21.08      1.56 o 
  -6   3   6       11.17       12.40      1.40 o 
  -5   3   6       42.39       42.44      2.93 o 
  -4   3   6      148.74      139.71      4.45 o 
  -3   3   6        0.85       -0.05      0.36 o 
  -2   3   6      259.19      242.37      5.41 o 
  -1   3   6      123.31      124.73      2.04 o 
   0   3   6       70.18       78.91      1.36 o 
   1   3   6      438.11      473.52      7.04 o 
   2   3   6       10.12       10.28      0.55 o 
   3   3   6       14.22       11.37      0.45 o 
   4   3   6       18.10       20.06      0.74 o 
   5   3   6        0.02       -0.04      0.51 o 
   6   3   6        0.39       -1.04      0.89 o 
  -6   4   6       14.63       20.75      1.20 o 
  -5   4   6        4.45        4.03      0.78 o 
  -4   4   6       28.66       27.19      1.07 o 
  -3   4   6        4.47        4.16      0.52 o 
  -2   4   6      237.74      206.64      3.71 o 
  -1   4   6      141.72      128.46      3.03 o 
   0   4   6      128.83      119.34      1.96 o 
   1   4   6        8.57        5.79      0.35 o 
   2   4   6      450.52      499.33      7.44 o 
   3   4   6        2.19        1.96      0.36 o 
   4   4   6       22.13       24.48      0.83 o 
   5   4   6        1.72        2.28      1.07 o 
   6   4   6        0.04       -0.32      1.25 o 
  -6   5   6       14.79       16.28      1.60 o 
  -5   5   6       10.97       12.25      0.95 o 
  -4   5   6       10.36       11.30      0.65 o 
  -3   5   6        0.13       -0.03      0.41 o 
  -2   5   6       10.11        7.90      0.79 o 
  -1   5   6        6.40        5.91      0.50 o 
   0   5   6       97.74       85.60      1.71 o 
   1   5   6      136.16      133.83      2.20 o 
   2   5   6       14.12       15.06      0.50 o 
   3   5   6       29.15       30.03      0.75 o 
   4   5   6       13.45       12.45      0.85 o 
   5   5   6        0.72        0.20      0.77 o 
   6   5   6        0.31        1.00      1.03 o 
  -6   6   6       17.86       19.70      2.96 o 
  -5   6   6       13.91       16.49      1.05 o 
  -4   6   6       33.57       35.98      1.08 o 
  -3   6   6       79.62       76.64      1.68 o 
  -2   6   6       10.99       12.32      1.07 o 
  -1   6   6        2.00        1.83      0.35 o 
   0   6   6        9.83        9.89      0.49 o 
   1   6   6       60.38       51.67      1.16 o 
   2   6   6        5.94        5.06      0.39 o 
   3   6   6        1.89        2.69      0.43 o 
   4   6   6       39.88       43.33      2.57 o 
   5   6   6       12.82       11.87      1.84 o 
   6   6   6        6.55        6.27      1.18 o 
  -5   7   6        6.28        5.40      1.11 o 
  -4   7   6        4.61        6.84      1.06 o 
  -3   7   6      131.87      132.50      2.60 o 
  -2   7   6        6.96        7.68      0.49 o 
  -1   7   6       23.91       23.66      0.78 o 
   0   7   6        0.23        0.00      0.33 o 
   1   7   6        4.59        4.19      0.44 o 
   2   7   6        4.62        4.80      0.89 o 
   3   7   6        9.06        8.49      1.07 o 
   4   7   6        7.79        9.11      0.76 o 
   5   7   6        0.00        0.70      1.07 o 
   6   7   6        1.06        1.18      1.12 o 
  -5   8   6       29.93       30.44      1.43 o 
  -4   8   6        0.01        0.43      0.70 o 
  -3   8   6       51.68       53.64      2.21 o 
  -2   8   6       70.90       73.40      1.67 o 
  -1   8   6       52.24       57.50      1.37 o 
   0   8   6       84.59       82.93      2.19 o 
   1   8   6       15.49       15.69      0.78 o 
   2   8   6        2.05        2.73      0.48 o 
   3   8   6        3.93        3.49      0.51 o 
   4   8   6        0.06        0.16      0.50 o 
   5   8   6        4.90        4.58      1.10 o 
  -4   9   6        5.22        7.46      2.23 o 
  -3   9   6        0.63        0.87      0.58 o 
  -2   9   6       72.33       70.93      1.64 o 
  -1   9   6      136.14      131.82      2.94 o 
   0   9   6       31.54       31.85      1.21 o 
   1   9   6        7.41        8.60      0.68 o 
   2   9   6        0.00        0.41      0.46 o 
   3   9   6       13.64       10.07      1.26 o 
   4   9   6        2.17        3.01      0.77 o 
   5   9   6        0.04       -0.66      1.09 o 
  -3  10   6       45.44       51.41      1.41 o 
  -2  10   6        9.04       10.79      1.22 o 
  -1  10   6        2.92        3.09      0.74 o 
   0  10   6      172.62      180.14      4.23 o 
   1  10   6       16.34       15.58      1.12 o 
   2  10   6        9.36       11.32      1.56 o 
   3  10   6       16.66       13.61      1.81 o 
   4  10   6        5.35        5.69      0.74 o 
  -2  11   6       16.55       16.23      2.13 o 
  -1  11   6        0.56        0.58      0.73 o 
   0  11   6       53.95       51.64      2.94 o 
   1  11   6        0.02        0.14      0.59 o 
   2  11   6        0.57        1.13      0.65 o 
   3  11   6        0.01        0.28      0.65 o 
   0  12   6        0.70       -0.20      0.83 o 
   1  12   6       11.75       11.53      1.29 o 
   0  -9   7        6.03        8.28      1.19 o 
  -3  -8   7        0.06       -0.06      0.78 o 
  -2  -8   7        0.15        1.63      0.78 o 
  -1  -8   7       12.44       14.05      2.75 o 
   0  -8   7        1.66        0.77      0.84 o 
   1  -8   7        2.20        3.50      1.02 o 
   2  -8   7       46.59       48.54      3.37 o 
  -4  -7   7        8.85        9.32      1.04 o 
  -3  -7   7        0.05       -0.17      0.77 o 
  -2  -7   7       17.86       14.30      1.17 o 
  -1  -7   7       36.94       38.96      1.55 o 
   0  -7   7        6.94        7.27      0.94 o 
   1  -7   7        0.27        0.27      0.81 o 
   2  -7   7        4.76        6.48      0.91 o 
   3  -7   7       48.23       50.26      1.84 o 
  -5  -6   7       12.90       11.78      1.59 o 
  -4  -6   7        4.16        4.20      0.86 o 
  -3  -6   7        5.53        4.00      0.76 o 
  -2  -6   7        6.40        7.07      0.85 o 
  -1  -6   7        0.17       -0.59      0.80 o 
   0  -6   7        6.83        8.59      0.82 o 
   1  -6   7       11.08       12.32      0.66 o 
   2  -6   7        3.07        2.81      0.57 o 
   3  -6   7       56.18       52.95      1.80 o 
   4  -6   7       30.83       32.90      1.49 o 
  -5  -5   7        5.56        7.07      0.95 o 
  -4  -5   7       27.98       29.59      1.32 o 
  -3  -5   7       50.02       44.78      1.58 o 
  -2  -5   7       74.00       66.43      2.02 o 
  -1  -5   7      446.47      449.05     18.63 o 
   0  -5   7       21.02       19.94      0.74 o 
   1  -5   7       18.37       17.81      0.71 o 
   2  -5   7       48.34       44.85      2.30 o 
   3  -5   7        6.67        4.81      0.88 o 
   4  -5   7        4.17        6.14      0.94 o 
   5  -5   7      113.27      113.94      7.17 o 
  -5  -4   7        9.48       11.26      1.01 o 
  -4  -4   7       24.47       26.40      1.21 o 
  -3  -4   7       58.06       61.28      3.09 o 
  -2  -4   7      216.50      217.00      5.09 o 
  -1  -4   7        9.93       10.15      0.55 o 
   0  -4   7        8.37        6.97      0.49 o 
   1  -4   7       80.94       71.49      2.06 o 
   2  -4   7        0.04       -0.28      0.37 o 
   3  -4   7       51.39       44.33      3.81 o 
   4  -4   7        0.80        0.64      0.66 o 
   5  -4   7       15.88       15.51      1.46 o 
  -6  -3   7        2.66        6.19      1.90 o 
  -5  -3   7       54.66       54.49      1.86 o 
  -4  -3   7        0.21       -0.24      1.00 o 
  -3  -3   7       11.94       13.31      0.68 o 
  -2  -3   7      145.57      145.45      3.56 o 
  -1  -3   7      601.25      596.93     10.79 o 
   0  -3   7      228.58      215.51      3.95 o 
   1  -3   7       90.64       84.00      4.45 o 
   2  -3   7        2.35        1.95      0.38 o 
   3  -3   7       24.23       21.54      0.97 o 
   4  -3   7        9.42        6.95      1.60 o 
   5  -3   7       32.29       31.90      3.93 o 
  -6  -2   7        0.06        0.83      1.82 o 
  -5  -2   7       42.68       38.82      1.52 o 
  -4  -2   7       19.90       22.13      0.83 o 
  -3  -2   7        2.84        4.78      0.49 o 
  -2  -2   7       17.31       16.89      0.67 o 
  -1  -2   7      362.68      340.37      7.51 o 
   0  -2   7       35.84       34.71      1.89 o 
   1  -2   7        5.87        4.62      0.82 o 
   2  -2   7       89.34       78.44      1.66 o 
   3  -2   7       59.89       51.21      1.60 o 
   4  -2   7        7.16        6.29      0.64 o 
   5  -2   7        7.61        6.92      2.67 o 
   6  -2   7        0.00        0.94      1.27 o 
  -5  -1   7        3.96        3.81      0.89 o 
  -4  -1   7       99.91       98.78      2.09 o 
  -3  -1   7       49.30       47.47      1.19 o 
  -2  -1   7       58.76       61.69      1.41 o 
  -1  -1   7      304.89      309.44      7.53 o 
   0  -1   7      281.71      250.93      4.49 o 
   1  -1   7       14.22       14.40      0.60 o 
   2  -1   7      123.74      132.88      2.55 o 
   3  -1   7        4.53        3.05      0.47 o 
   4  -1   7        0.05       -0.53      0.95 o 
   5  -1   7        1.99        2.87      0.69 o 
   6  -1   7        0.38        0.58      0.83 o 
  -6   0   7        7.48        8.40      1.07 o 
  -5   0   7      126.20      124.99      2.52 o 
  -4   0   7       56.72       53.20      1.69 o 
  -3   0   7       71.91       78.44      1.47 o 
  -2   0   7      324.80      335.73      8.28 o 
  -1   0   7        7.14        6.87      0.46 o 
   0   0   7      159.99      155.41      2.91 o 
   1   0   7      192.02      196.05      5.38 o 
   2   0   7        6.76        6.12      0.44 o 
   3   0   7       17.56       16.93      0.92 o 
   4   0   7       49.95       49.56      1.58 o 
   5   0   7        4.64        5.47      1.42 o 
   6   0   7        3.14        4.79      0.87 o 
  -6   1   7        4.81        3.24      1.04 o 
  -5   1   7       31.62       29.79      1.04 o 
  -4   1   7        0.49        0.89      0.44 o 
  -3   1   7       32.79       31.92      0.80 o 
  -2   1   7       67.92       56.13      1.24 o 
  -1   1   7     1104.56     1190.44     17.39 o 
   0   1   7        9.85        7.78      0.37 o 
   1   1   7       19.39       14.57      0.74 o 
   2   1   7       22.03       20.90      1.12 o 
   3   1   7       46.14       46.06      1.92 o 
   4   1   7        0.33        0.51      0.44 o 
   5   1   7       33.56       30.74      1.28 o 
   6   1   7       23.60       23.20      2.25 o 
  -6   2   7        0.32       -0.80      0.84 o 
  -5   2   7        1.88        3.31      0.78 o 
  -4   2   7      128.35      126.69      2.52 o 
  -3   2   7        0.20        0.12      0.45 o 
  -2   2   7        0.09        0.80      0.40 o 
  -1   2   7      337.71      355.10      5.39 o 
   0   2   7      105.17       94.34      1.61 o 
   1   2   7       45.97       54.08      1.36 o 
   2   2   7        3.08        2.94      0.34 o 
   3   2   7        1.87        0.64      0.33 o 
   4   2   7       18.20       15.45      0.73 o 
   5   2   7        0.34        0.68      0.55 o 
   6   2   7        8.98        8.15      1.24 o 
  -6   3   7       13.73       15.87      1.93 o 
  -5   3   7        0.25        0.98      0.81 o 
  -4   3   7      159.31      147.91      2.87 o 
  -3   3   7      267.40      272.53      4.84 o 
  -2   3   7       67.96       66.39      3.01 o 
  -1   3   7       22.54       20.74      1.31 o 
   0   3   7      471.97      535.10      7.96 o 
   1   3   7      210.81      190.75      3.01 o 
   2   3   7       23.58       29.12      0.72 o 
   3   3   7      237.98      225.71      3.55 o 
   4   3   7       68.57       70.77      2.06 o 
   5   3   7       17.57       17.22      0.82 o 
   6   3   7        3.64        4.25      0.80 o 
  -6   4   7       23.29       25.26      1.30 o 
  -5   4   7        6.21        5.22      0.85 o 
  -4   4   7        0.44        0.38      0.55 o 
  -3   4   7       34.77       29.62      0.91 o 
  -2   4   7        1.35        3.05      0.82 o 
  -1   4   7        0.02       -0.08      0.32 o 
   0   4   7      211.31      238.45      4.21 o 
   1   4   7       30.23       34.92      0.79 o 
   2   4   7       30.79       35.92      1.45 o 
   3   4   7        8.25        5.79      0.52 o 
   4   4   7       16.12       13.30      0.69 o 
   5   4   7        2.11        2.87      0.64 o 
   6   4   7        0.44       -0.51      0.93 o 
  -6   5   7       40.68       46.38      1.79 o 
  -5   5   7       50.38       50.05      1.78 o 
  -4   5   7        0.11        0.48      0.53 o 
  -3   5   7       52.23       52.88      1.32 o 
  -2   5   7      120.50      122.25      3.66 o 
  -1   5   7       23.77       29.76      0.86 o 
   0   5   7      143.37      126.75      2.42 o 
   1   5   7       69.17       77.49      1.90 o 
   2   5   7      135.21      127.08      2.14 o 
   3   5   7        0.26        0.59      0.42 o 
   4   5   7       72.36       67.63      1.69 o 
   5   5   7        0.10        0.41      0.90 o 
   6   5   7       15.39       18.23      1.41 o 
  -5   6   7       66.66       65.64      3.57 o 
  -4   6   7       90.99       94.51      2.07 o 
  -3   6   7        2.15        2.06      0.54 o 
  -2   6   7        0.38        0.27      0.41 o 
  -1   6   7      108.88      113.68      2.57 o 
   0   6   7        0.04        0.05      0.35 o 
   1   6   7       16.26       22.84      1.36 o 
   2   6   7        0.67        0.51      0.40 o 
   3   6   7       11.24       13.32      0.65 o 
   4   6   7        6.55        6.31      1.23 o 
   5   6   7       14.13       11.54      1.48 o 
   6   6   7        0.02        1.30      1.18 o 
  -5   7   7       14.99       15.42      1.15 o 
  -4   7   7       28.84       27.98      1.02 o 
  -3   7   7      103.53      100.37      2.14 o 
  -2   7   7       11.51       12.00      0.66 o 
  -1   7   7        8.72        8.85      0.56 o 
   0   7   7      147.65      149.72      2.84 o 
   1   7   7        0.58        0.59      0.39 o 
   2   7   7        9.18        9.51      1.39 o 
   3   7   7       12.49       11.64      0.76 o 
   4   7   7        2.59        3.78      0.96 o 
   5   7   7        9.20        9.39      1.15 o 
  -4   8   7        5.21        5.85      0.91 o 
  -3   8   7       52.86       49.82      1.34 o 
  -2   8   7       51.24       49.95      1.31 o 
  -1   8   7        6.54        6.14      0.54 o 
   0   8   7       31.94       31.57      1.34 o 
   1   8   7       12.72       13.43      0.78 o 
   2   8   7        7.22        7.09      0.65 o 
   3   8   7        0.03       -0.34      0.52 o 
   4   8   7        1.18       -0.04      0.61 o 
   5   8   7        0.21        0.18      1.11 o 
  -4   9   7        0.93       -0.01      0.83 o 
  -3   9   7        6.21        5.91      0.70 o 
  -2   9   7       32.11       33.43      1.08 o 
  -1   9   7       16.59       17.06      0.90 o 
   0   9   7        1.75        2.65      0.67 o 
   1   9   7        1.02        1.56      0.92 o 
   2   9   7        0.97        0.59      0.56 o 
   3   9   7       21.05       17.92      0.93 o 
   4   9   7       11.44        9.76      0.81 o 
  -3  10   7        1.64        1.68      0.71 o 
  -2  10   7        0.04        0.39      0.61 o 
  -1  10   7       25.51       28.39      2.39 o 
   0  10   7        1.48        1.56      0.71 o 
   1  10   7        5.12        5.45      0.71 o 
   2  10   7        1.92        2.81      0.67 o 
   3  10   7        0.86        0.29      0.68 o 
   4  10   7        0.44       -0.67      0.69 o 
  -2  11   7       24.14       26.04      1.69 o 
  -1  11   7        0.73        0.99      0.79 o 
   0  11   7       17.97       18.92      1.05 o 
   1  11   7        2.91        2.38      1.09 o 
   2  11   7        0.34        0.00      0.68 o 
  -1  -8   8        7.20        8.70      1.04 o 
   0  -8   8        0.41        0.35      0.96 o 
   1  -8   8        9.72       11.11      2.02 o 
  -3  -7   8        0.49        1.16      0.93 o 
  -2  -7   8       19.83       21.22      1.25 o 
  -1  -7   8        5.92        4.55      1.37 o 
   0  -7   8        7.59        8.41      1.02 o 
   1  -7   8        6.75        5.75      1.00 o 
   2  -7   8        2.11        3.66      0.93 o 
  -4  -6   8       22.24       22.87      1.97 o 
  -3  -6   8        3.03        2.01      0.75 o 
  -2  -6   8       11.13       10.58      1.52 o 
  -1  -6   8       79.20       75.01      2.55 o 
   0  -6   8        0.90        0.96      0.80 o 
   1  -6   8        1.61        2.30      0.81 o 
   2  -6   8       18.35       17.78      1.09 o 
   3  -6   8        5.94        6.68      0.90 o 
  -4  -5   8       37.78       38.12      2.46 o 
  -3  -5   8       10.72       11.12      0.97 o 
  -2  -5   8        4.15        4.21      0.82 o 
  -1  -5   8       33.04       34.88      1.50 o 
   0  -5   8       52.30       48.90      1.30 o 
   1  -5   8        7.73        7.02      0.63 o 
   2  -5   8        8.34       10.32      0.82 o 
   3  -5   8       28.18       26.39      2.32 o 
   4  -5   8       25.02       21.86      1.22 o 
  -5  -4   8        0.35        2.07      0.94 o 
  -4  -4   8        0.72        0.28      0.75 o 
  -3  -4   8       21.54       20.13      1.07 o 
  -2  -4   8       52.95       48.84      2.83 o 
  -1  -4   8        5.55        5.22      0.68 o 
   0  -4   8      225.37      216.33      4.04 o 
   1  -4   8       45.24       40.19      1.54 o 
   2  -4   8       10.11        8.48      0.65 o 
   3  -4   8       42.57       40.36      1.83 o 
   4  -4   8       19.28       16.40      1.15 o 
   5  -4   8       36.86       36.68      2.25 o 
  -5  -3   8        0.03        0.65      0.89 o 
  -4  -3   8       25.40       22.95      1.19 o 
  -3  -3   8       35.95       32.66      1.29 o 
  -2  -3   8      116.63      121.88      2.57 o 
  -1  -3   8        2.16        2.22      0.45 o 
   0  -3   8      101.68       95.19      2.35 o 
   1  -3   8       67.34       64.32      1.48 o 
   2  -3   8       68.91       65.82      1.53 o 
   3  -3   8        1.65        0.92      0.61 o 
   4  -3   8       83.44       75.37      3.94 o 
   5  -3   8        1.93        2.78      0.77 o 
  -5  -2   8        0.00       -0.36      0.86 o 
  -4  -2   8        4.17        5.84      0.87 o 
  -3  -2   8       42.20       42.87      2.65 o 
  -2  -2   8        0.14       -0.14      0.46 o 
  -1  -2   8      119.71      128.30      2.58 o 
   0  -2   8      219.88      213.70      3.94 o 
   1  -2   8      254.13      241.32      4.40 o 
   2  -2   8       92.81       81.35      1.77 o 
   3  -2   8      130.31      122.19      4.33 o 
   4  -2   8       23.34       21.76      1.43 o 
   5  -2   8       47.70       51.50      1.86 o 
  -5  -1   8       14.48       13.03      1.37 o 
  -4  -1   8       13.02       10.81      0.69 o 
  -3  -1   8       70.26       66.45      2.48 o 
  -2  -1   8       39.89       41.26      2.36 o 
  -1  -1   8        0.01        0.21      0.40 o 
   0  -1   8      122.29      109.55      5.32 o 
   1  -1   8        7.77        6.77      0.48 o 
   2  -1   8        1.76        2.55      0.41 o 
   3  -1   8       55.29       51.05      1.64 o 
   4  -1   8       49.86       49.08      1.69 o 
   5  -1   8       12.32       13.48      1.01 o 
   6  -1   8        3.76        2.52      0.95 o 
  -5   0   8       23.50       27.21      1.23 o 
  -4   0   8       47.52       49.39      2.84 o 
  -3   0   8        3.06        3.38      0.51 o 
  -2   0   8       97.47      102.01      2.13 o 
  -1   0   8       55.10       47.95      1.21 o 
   0   0   8       33.80       35.04      1.03 o 
   1   0   8      350.25      331.32      5.86 o 
   2   0   8       10.64       13.80      0.64 o 
   3   0   8        0.11        0.30      0.87 o 
   4   0   8       66.16       63.87      1.97 o 
   5   0   8        8.94        8.21      0.82 o 
   6   0   8        0.23        0.81      0.80 o 
  -6   1   8       12.17       17.15      1.56 o 
  -5   1   8        0.01        0.31      0.76 o 
  -4   1   8      136.43      128.25      3.12 o 
  -3   1   8       20.47       18.15      0.88 o 
  -2   1   8        8.93        8.23      1.36 o 
  -1   1   8       46.88       45.84      1.16 o 
   0   1   8      161.30      153.81      3.67 o 
   1   1   8       20.63       22.37      1.61 o 
   2   1   8        7.51        7.89      0.63 o 
   3   1   8       14.72       12.07      0.79 o 
   4   1   8        0.01       -0.42      0.60 o 
   5   1   8        2.74        3.91      0.82 o 
   6   1   8        0.75        1.60      0.92 o 
  -6   2   8        1.01        0.86      1.00 o 
  -5   2   8        2.93        4.83      0.95 o 
  -4   2   8        3.67        5.44      0.62 o 
  -3   2   8      206.89      192.72      3.58 o 
  -2   2   8       37.59       31.67      1.12 o 
  -1   2   8       25.74       20.32      0.83 o 
   0   2   8      134.80      125.52     10.38 o 
   1   2   8       58.09       60.16      1.39 o 
   2   2   8        0.21        0.33      0.41 o 
   3   2   8       65.89       65.98      1.79 o 
   4   2   8        4.03        3.24      0.65 o 
   5   2   8        7.48       10.10      0.96 o 
   6   2   8        4.24        3.04      0.93 o 
  -6   3   8        3.12        1.80      1.23 o 
  -5   3   8       27.70       32.80      1.45 o 
  -4   3   8      377.31      387.02      6.78 o 
  -3   3   8      228.06      219.25      4.31 o 
  -2   3   8      102.30       92.49      2.02 o 
  -1   3   8       93.02       85.16      2.57 o 
   0   3   8       25.90       25.80      0.90 o 
   1   3   8      136.86      130.88      2.18 o 
   2   3   8       94.53       93.80      1.67 o 
   3   3   8       48.65       47.08      1.64 o 
   4   3   8       14.08       13.01      1.12 o 
   5   3   8        3.88        2.41      0.80 o 
   6   3   8        0.04        0.99      1.51 o 
  -6   4   8        0.34        1.98      0.99 o 
  -5   4   8        8.43        9.13      1.05 o 
  -4   4   8       20.05       19.41      0.91 o 
  -3   4   8      148.26      150.69      2.93 o 
  -2   4   8        1.53        1.59      0.45 o 
  -1   4   8      106.09       92.85      4.33 o 
   0   4   8      133.73      139.98      3.06 o 
   1   4   8       29.28       31.17      0.79 o 
   2   4   8        1.06        1.72      0.40 o 
   3   4   8      168.93      153.92      5.99 o 
   4   4   8       16.19       16.83      0.80 o 
   5   4   8       13.85       15.22      0.90 o 
   6   4   8        1.99        1.89      1.90 o 
  -5   5   8       12.51       15.21      1.30 o 
  -4   5   8        0.93        0.34      0.68 o 
  -3   5   8      572.22      562.39      9.60 o 
  -2   5   8        1.01        0.84      0.50 o 
  -1   5   8       17.50       14.38      0.78 o 
   0   5   8       85.28       89.72      1.86 o 
   1   5   8        0.50        0.58      0.38 o 
   2   5   8        6.89        7.44      0.52 o 
   3   5   8       61.08       68.68      1.61 o 
   4   5   8        2.32        3.57      0.69 o 
   5   5   8        1.05        2.23      0.97 o 
   6   5   8        1.16        2.07      1.60 o 
  -5   6   8        0.02        0.39      0.81 o 
  -4   6   8        0.05        0.17      0.67 o 
  -3   6   8       81.14       77.31      1.79 o 
  -2   6   8       18.38       18.58      0.78 o 
  -1   6   8      115.74      121.88      2.43 o 
   0   6   8       34.31       33.26      1.20 o 
   1   6   8       45.63       52.85      2.71 o 
   2   6   8        1.76        2.12      0.46 o 
   3   6   8        2.50        1.83      1.29 o 
   4   6   8        1.53        1.76      1.25 o 
   5   6   8        5.64        4.76      1.25 o 
  -5   7   8        0.64        2.32      1.55 o 
  -4   7   8       11.29       11.63      0.85 o 
  -3   7   8        0.39        0.77      0.58 o 
  -2   7   8      150.90      145.04      2.86 o 
  -1   7   8       65.69       68.47      1.69 o 
   0   7   8        0.02        1.08      0.47 o 
   1   7   8       39.15       46.27      1.18 o 
   2   7   8        6.63        8.94      1.04 o 
   3   7   8        2.04        1.69      0.58 o 
   4   7   8        2.81        2.25      1.07 o 
   5   7   8        0.02        0.58      1.04 o 
  -4   8   8        3.17        2.77      0.91 o 
  -3   8   8       15.15       15.60      0.96 o 
  -2   8   8       56.34       54.93      2.14 o 
  -1   8   8        7.46        7.02      0.61 o 
   0   8   8       39.09       38.85      1.10 o 
   1   8   8        0.60        0.08      0.58 o 
   2   8   8        7.40       11.97      0.80 o 
   3   8   8       22.01       23.40      1.06 o 
   4   8   8        1.68        2.65      1.22 o 
   5   8   8        4.05        3.11      1.24 o 
  -3   9   8        0.05       -0.13      1.16 o 
  -2   9   8        4.09        4.05      0.69 o 
  -1   9   8       11.64       11.81      0.79 o 
   0   9   8        0.52        1.29      0.70 o 
   1   9   8       10.84       10.60      0.82 o 
   2   9   8        0.13        0.37      1.10 o 
   3   9   8       11.12       12.92      1.65 o 
   4   9   8        0.15        0.63      1.33 o 
  -2  10   8        3.10        3.10      0.73 o 
  -1  10   8        4.44        4.11      0.86 o 
   0  10   8       26.31       27.74      1.23 o 
   1  10   8       12.50       10.66      0.91 o 
   2  10   8        0.63        0.35      0.66 o 
   3  10   8        0.20        0.69      1.73 o 
  -1  11   8        6.46        6.37      0.95 o 
   0  11   8       24.44       21.76      1.19 o 
   1  11   8        3.74        2.97      0.81 o 
   2  11   8        0.05       -0.52      0.74 o 
  -2  -7   9        1.79        0.22      0.97 o 
  -1  -7   9        7.86       11.99      1.14 o 
   0  -7   9        2.48        4.43      1.09 o 
   1  -7   9       21.16       24.65      1.54 o 
  -3  -6   9        8.56        8.90      1.25 o 
  -2  -6   9        4.84        4.24      0.87 o 
  -1  -6   9        0.32        0.28      0.87 o 
   0  -6   9        1.44        0.66      0.92 o 
   1  -6   9       35.38       38.70      1.67 o 
   2  -6   9        4.33        5.08      0.92 o 
  -4  -5   9        0.03       -0.36      0.91 o 
  -3  -5   9        0.48        0.04      0.71 o 
  -2  -5   9       10.67        9.16      0.94 o 
  -1  -5   9        0.21       -0.16      0.79 o 
   0  -5   9       43.09       41.58      1.25 o 
   1  -5   9       10.65       10.15      0.89 o 
   2  -5   9       81.73       83.05      2.76 o 
   3  -5   9        4.74        5.73      1.49 o 
  -4  -4   9       20.32       17.29      2.70 o 
  -3  -4   9        0.26        0.08      0.68 o 
  -2  -4   9        1.82        2.12      0.77 o 
  -1  -4   9        1.40        1.94      0.79 o 
   0  -4   9       13.36       13.33      0.74 o 
   1  -4   9       22.68       21.89      0.94 o 
   2  -4   9       16.23       15.16      0.97 o 
   3  -4   9       26.40       29.32      1.36 o 
   4  -4   9       25.35       22.32      1.51 o 
  -5  -3   9        2.44        4.30      1.03 o 
  -4  -3   9       21.70       20.70      1.21 o 
  -3  -3   9       24.15       21.20      1.74 o 
  -2  -3   9        3.52        2.48      0.59 o 
  -1  -3   9       54.44       56.83      2.00 o 
   0  -3   9      193.95      188.81      3.62 o 
   1  -3   9       63.21       66.57      1.83 o 
   2  -3   9        4.92        5.61      0.57 o 
   3  -3   9       10.17        9.56      0.86 o 
   4  -3   9       34.00       32.82      2.20 o 
  -5  -2   9        0.55       -1.44      1.19 o 
  -4  -2   9        5.63        6.72      0.88 o 
  -3  -2   9      133.55      130.37      2.78 o 
  -2  -2   9       16.87       17.65      1.38 o 
  -1  -2   9        8.70        9.39      0.63 o 
   0  -2   9       30.73       27.61      1.48 o 
   1  -2   9        0.52        1.40      0.46 o 
   2  -2   9       10.50       10.57      0.65 o 
   3  -2   9        3.11        1.89      1.08 o 
   4  -2   9        3.04        3.78      0.72 o 
   5  -2   9       16.94       16.18      1.22 o 
  -5  -1   9       14.86       16.13      1.61 o 
  -4  -1   9        4.87        2.89      0.82 o 
  -3  -1   9      103.11       99.67      2.19 o 
  -2  -1   9      117.70      120.63      2.51 o 
  -1  -1   9       55.37       56.42      1.44 o 
   0  -1   9       76.94       75.07      1.69 o 
   1  -1   9      283.86      279.24      5.09 o 
   2  -1   9        9.03        6.89      1.79 o 
   3  -1   9       21.64       25.39      1.39 o 
   4  -1   9        2.61        1.38      0.93 o 
   5  -1   9       16.65       18.47      1.19 o 
  -5   0   9       23.08       26.36      1.29 o 
  -4   0   9       56.45       49.71      1.66 o 
  -3   0   9        0.06        0.03      0.67 o 
  -2   0   9      252.07      220.19      6.25 o 
  -1   0   9      281.95      280.44      7.75 o 
   0   0   9       53.60       55.73      1.70 o 
   1   0   9       72.44       66.53      2.06 o 
   2   0   9       24.31       23.47      0.86 o 
   3   0   9        0.76        0.28      0.74 o 
   4   0   9        0.79        0.68      0.89 o 
   5   0   9        5.45        5.08      1.79 o 
  -5   1   9        0.00        0.35      0.84 o 
  -4   1   9       31.31       31.11      2.93 o 
  -3   1   9      107.48      108.20      4.39 o 
  -2   1   9        3.82        3.17      0.62 o 
  -1   1   9      104.13       98.31      2.10 o 
   0   1   9      504.20      514.79     11.20 o 
   1   1   9      131.86      124.78      6.98 o 
   2   1   9      129.99      131.03      2.64 o 
   3   1   9       97.94       89.76      2.48 o 
   4   1   9        1.23        0.60      0.72 o 
   5   1   9        3.39        4.15      1.12 o 
  -5   2   9        9.87       10.44      1.12 o 
  -4   2   9        3.46        4.07      1.07 o 
  -3   2   9       75.11       74.38      2.99 o 
  -2   2   9       86.83       91.76      2.40 o 
  -1   2   9        0.13       -0.41      0.44 o 
   0   2   9      205.51      198.04      3.74 o 
   1   2   9      246.23      251.44      4.59 o 
   2   2   9        0.30        0.95      0.46 o 
   3   2   9        8.13        8.51      0.78 o 
   4   2   9       15.72       13.26      1.09 o 
   5   2   9       12.79       11.31      1.61 o 
  -5   3   9       11.65       11.73      1.42 o 
  -4   3   9       50.51       49.69      1.70 o 
  -3   3   9       52.32       47.30      3.05 o 
  -2   3   9       31.80       31.95      1.51 o 
  -1   3   9       37.49       36.32      1.26 o 
   0   3   9       15.25       17.33      0.88 o 
   1   3   9      192.84      180.24      4.26 o 
   2   3   9      202.53      197.74      3.72 o 
   3   3   9       54.40       57.43      2.45 o 
   4   3   9        0.15        0.65      0.79 o 
   5   3   9        5.81        6.88      0.97 o 
  -5   4   9        0.22        0.83      1.22 o 
  -4   4   9       17.32       16.52      0.87 o 
  -3   4   9       75.54       75.15      2.74 o 
  -2   4   9       23.75       22.77      1.15 o 
  -1   4   9      107.13      112.77      2.82 o 
   0   4   9       93.68       95.68      2.44 o 
   1   4   9        7.41        9.15      0.68 o 
   2   4   9      151.50      154.89      3.01 o 
   3   4   9        0.64        1.00      0.58 o 
   4   4   9        1.71        1.90      0.91 o 
   5   4   9        0.73        0.23      1.31 o 
  -5   5   9        4.97        5.66      1.09 o 
  -4   5   9        1.38        0.28      0.93 o 
  -3   5   9      170.38      155.63      3.08 o 
  -2   5   9        7.97        8.03      0.64 o 
  -1   5   9       15.44       12.70      0.70 o 
   0   5   9       15.56       16.12      0.67 o 
   1   5   9      149.59      149.74      2.85 o 
   2   5   9        1.86        2.50      0.49 o 
   3   5   9      123.63      123.13      2.52 o 
   4   5   9       18.84       15.94      1.17 o 
   5   5   9        0.70       -0.13      1.86 o 
  -5   6   9        1.06        0.04      1.04 o 
  -4   6   9        8.10        8.88      0.94 o 
  -3   6   9       25.90       25.30      1.76 o 
  -2   6   9      158.75      155.77      3.06 o 
  -1   6   9        3.35        2.81      0.55 o 
   0   6   9        1.13        1.53      0.47 o 
   1   6   9      132.55      132.35      2.59 o 
   2   6   9       24.41       24.33      0.88 o 
   3   6   9        5.12        6.28      0.64 o 
   4   6   9        8.01       11.52      1.20 o 
   5   6   9        0.63        1.78      2.01 o 
  -4   7   9        4.72        4.14      0.79 o 
  -3   7   9       10.85       10.75      0.81 o 
  -2   7   9       10.65        8.22      0.71 o 
  -1   7   9        0.30        0.26      0.55 o 
   0   7   9        4.97        3.79      0.56 o 
   1   7   9       19.53       15.19      1.74 o 
   2   7   9       66.83       73.61      2.90 o 
   3   7   9        4.02        3.70      1.75 o 
   5   7   9        0.61        0.89      1.23 o 
  -4   8   9        8.86       11.13      0.90 o 
  -3   8   9        1.94        0.37      0.70 o 
  -2   8   9       82.43       82.40      1.93 o 
  -1   8   9       12.20       13.56      0.79 o 
   0   8   9        0.05        0.09      0.60 o 
   1   8   9        4.27        4.05      0.65 o 
   2   8   9       20.12       25.16      1.16 o 
   3   8   9        1.31        3.93      0.76 o 
   4   8   9        3.36        4.59      1.41 o 
  -3   9   9        0.18       -0.10      0.69 o 
  -2   9   9        5.44        5.40      0.93 o 
  -1   9   9        0.53        0.29      0.56 o 
   0   9   9        2.74        2.84      1.23 o 
   1   9   9        0.10       -0.17      0.66 o 
   2   9   9        2.56        1.86      0.74 o 
   3   9   9       11.76       13.11      0.93 o 
  -2  10   9        3.54        3.08      0.81 o 
  -1  10   9       15.38       18.22      1.24 o 
   0  10   9        9.05       10.47      1.22 o 
   1  10   9        0.11        0.47      0.72 o 
   2  10   9        2.72        3.02      0.76 o 
  -1  -6  10        3.96        5.12      1.10 o 
   0  -6  10        1.68        1.65      1.04 o 
   1  -6  10        3.71        4.10      1.51 o 
  -3  -5  10        3.67        3.85      1.04 o 
  -2  -5  10        3.08        3.61      1.16 o 
  -1  -5  10        3.22        4.10      0.95 o 
   0  -5  10        0.51        1.97      0.86 o 
   1  -5  10        4.93        4.05      0.84 o 
   2  -5  10        7.35       10.74      1.10 o 
  -3  -4  10        0.55        1.49      0.87 o 
  -2  -4  10        5.06        4.72      1.05 o 
  -1  -4  10        5.40        4.64      0.83 o 
   0  -4  10       24.87       25.61      1.11 o 
   1  -4  10        1.09        1.51      0.64 o 
   2  -4  10        1.31        1.11      0.80 o 
   3  -4  10       15.58       16.35      1.17 o 
  -4  -3  10        4.61        5.54      1.06 o 
  -3  -3  10        9.75        6.65      0.97 o 
  -2  -3  10       19.71       19.62      0.97 o 
  -1  -3  10       70.78       72.98      2.96 o 
   0  -3  10        0.46        0.86      0.58 o 
   1  -3  10        4.91        5.70      0.68 o 
   2  -3  10        7.05        7.45      0.89 o 
   3  -3  10        1.77        1.61      0.82 o 
   4  -3  10        0.52        3.01      0.91 o 
  -4  -2  10       35.02       30.34      1.56 o 
  -3  -2  10        6.55        8.45      0.80 o 
  -2  -2  10        0.21        0.09      0.63 o 
  -1  -2  10       29.05       30.02      1.09 o 
   0  -2  10       57.35       55.92      1.48 o 
   1  -2  10       24.08       23.50      0.93 o 
   2  -2  10       21.99       23.40      1.88 o 
   3  -2  10        2.75        3.19      0.78 o 
   4  -2  10        0.00        0.27      0.71 o 
  -5  -1  10        0.66        2.03      1.41 o 
  -4  -1  10        9.67        7.98      1.45 o 
  -3  -1  10        0.62        0.17      0.64 o 
  -2  -1  10       54.38       53.82      1.50 o 
  -1  -1  10        3.04        4.59      0.67 o 
   0  -1  10      111.67      112.48      3.56 o 
   1  -1  10       99.65       98.79      2.16 o 
   2  -1  10        3.18        2.82      0.57 o 
   3  -1  10        6.55        7.72      1.06 o 
   4  -1  10        0.60        1.06      1.11 o 
  -5   0  10        8.09        7.10      1.06 o 
  -4   0  10        6.15        6.77      1.89 o 
  -3   0  10       14.67       13.52      0.97 o 
  -2   0  10        1.91        1.52      0.60 o 
  -1   0  10        7.61        6.73      0.60 o 
   0   0  10       61.55       59.55      1.88 o 
   1   0  10        5.03        4.82      0.60 o 
   2   0  10      175.15      185.35      3.61 o 
   3   0  10        2.27        3.06      0.69 o 
   4   0  10        1.58        2.05      1.34 o 
   5   0  10        8.73        7.27      1.04 o 
  -5   1  10       11.43       13.12      1.15 o 
  -4   1  10        5.33        7.22      0.88 o 
  -3   1  10        2.55        0.42      1.17 o 
  -2   1  10       19.70       16.31      0.97 o 
  -1   1  10       36.32       36.59      1.14 o 
   0   1  10        1.66        1.38      0.48 o 
   1   1  10        6.28        7.44      0.62 o 
   2   1  10      140.71      141.73      4.69 o 
   3   1  10        6.86        5.66      0.81 o 
   4   1  10        1.72        1.94      0.75 o 
   5   1  10        0.05       -0.90      0.86 o 
  -5   2  10        3.07        1.67      1.34 o 
  -4   2  10       12.71       13.02      1.01 o 
  -3   2  10        2.05        2.11      0.74 o 
  -2   2  10       30.41       34.04      3.04 o 
  -1   2  10       11.95       14.37      0.85 o 
   0   2  10       21.12       21.62      0.88 o 
   1   2  10       58.53       59.25      1.48 o 
   2   2  10       32.02       30.06      1.03 o 
   3   2  10       48.21       52.61      4.63 o 
   4   2  10        5.74        5.70      0.90 o 
   5   2  10        3.22        0.83      0.94 o 
  -5   3  10        4.98        6.03      1.06 o 
  -4   3  10       37.04       39.79      1.57 o 
  -3   3  10       78.04       72.25      2.42 o 
  -2   3  10        5.86        7.46      0.81 o 
  -1   3  10      103.86      102.56      2.69 o 
   0   3  10        3.34        3.94      0.65 o 
   1   3  10        3.36        4.06      0.57 o 
   2   3  10        8.16        7.29      0.64 o 
   3   3  10        6.59        9.34      0.89 o 
   4   3  10        6.88        7.32      1.02 o 
   5   3  10        0.20       -0.48      1.20 o 
  -5   4  10        1.16        2.01      1.37 o 
  -4   4  10       34.03       31.04      1.40 o 
  -3   4  10        9.97        8.25      0.88 o 
  -2   4  10      177.24      175.47      4.15 o 
  -1   4  10       20.75       19.95      1.04 o 
   0   4  10       64.03       67.08      3.59 o 
   1   4  10       28.18       25.78      1.10 o 
   2   4  10        9.00       11.42      1.18 o 
   3   4  10        0.18        0.37      0.66 o 
   4   4  10       18.24       10.89      1.14 o 
   5   4  10        2.09        2.45      1.14 o 
  -4   5  10        0.72       -0.37      0.86 o 
  -3   5  10       17.38       16.70      1.01 o 
  -2   5  10      241.29      238.13      5.38 o 
  -1   5  10       25.34       23.23      1.16 o 
   0   5  10       14.93       12.53      2.33 o 
   1   5  10       29.27       27.61      1.18 o 
   2   5  10       24.40       24.52      1.12 o 
   3   5  10        8.74        6.48      0.86 o 
   4   5  10        4.11        3.95      1.91 o 
   5   5  10        0.42       -0.93      2.24 o 
  -4   6  10       19.42       18.31      1.24 o 
  -3   6  10        1.66        2.27      0.77 o 
  -2   6  10       11.07        8.82      0.86 o 
  -1   6  10       82.99       75.88      4.69 o 
   0   6  10       11.70        9.66      0.83 o 
   1   6  10        7.49        7.31      1.02 o 
   2   6  10       34.50       35.43      1.39 o 
   3   6  10        0.91        1.08      0.85 o 
  -4   7  10        5.26        4.54      0.91 o 
  -3   7  10        2.31        3.41      0.81 o 
  -2   7  10       87.81       88.09      2.05 o 
  -1   7  10       73.80       75.46      3.22 o 
   0   7  10       82.08       80.88      1.87 o 
   1   7  10        2.98        2.69      0.65 o 
   2   7  10       12.40       12.83      1.00 o 
  -3   8  10       18.03       16.40      0.96 o 
  -2   8  10       78.15       79.67      3.24 o 
  -1   8  10        6.04        7.14      0.79 o 
   0   8  10       11.37       13.10      0.80 o 
   1   8  10       31.04       31.51      1.69 o 
   2   8  10        3.88        2.41      0.97 o 
   3   8  10        4.85        5.60      0.92 o 
  -2   9  10        4.43        5.64      0.80 o 
  -1   9  10       83.97       86.95      2.05 o 
   0   9  10        0.12       -0.69      0.68 o 
   1   9  10       15.31       15.16      1.03 o 
   2   9  10       20.93       21.28      1.15 o 
   3   9  10        0.91        1.47      0.83 o 
  -1  10  10       51.07       60.44      2.12 o 
   0  10  10        2.75        1.53      1.82 o 
   1  10  10        3.93        4.38      0.84 o 
  -1  -5  11       19.14       23.08      2.78 o 
   0  -5  11       31.57       34.23      1.65 o 
  -2  -4  11       28.31       26.14      3.11 o 
  -1  -4  11        9.07       10.95      1.19 o 
   0  -4  11       24.72       24.50      1.63 o 
   1  -4  11       28.27       31.08      1.21 o 
   2  -4  11        0.01       -0.01      0.85 o 
  -3  -3  11        0.37       -2.03      1.37 o 
  -2  -3  11       15.37       16.87      3.60 o 
  -1  -3  11       26.21       26.70      1.37 o 
   0  -3  11       24.60       21.71      1.01 o 
   1  -3  11       15.58       17.39      1.51 o 
   2  -3  11       12.98       12.60      1.07 o 
   3  -3  11        4.31        5.12      0.98 o 
  -4  -2  11        0.51       -0.89      1.34 o 
  -3  -2  11        0.20        0.38      0.85 o 
  -2  -2  11        0.64        0.67      0.74 o 
  -1  -2  11       78.05       84.61      2.10 o 
   0  -2  11        0.54        0.53      0.79 o 
   1  -2  11       18.41       16.95      0.97 o 
   2  -2  11       24.91       23.53      1.26 o 
   3  -2  11       20.82       20.38      1.75 o 
  -4  -1  11        2.15        0.73      1.02 o 
  -3  -1  11        0.75        0.48      0.88 o 
  -2  -1  11        4.75        6.37      0.79 o 
  -1  -1  11        4.79        4.81      0.75 o 
   0  -1  11      112.64      118.69      2.56 o 
   1  -1  11       11.52       10.57      0.75 o 
   2  -1  11        5.41        5.76      0.74 o 
   3  -1  11       16.27       16.24      1.13 o 
   4  -1  11       25.11       22.76      1.93 o 
  -4   0  11       11.29       12.32      1.64 o 
  -3   0  11        9.11        9.59      0.97 o 
  -2   0  11        7.38        4.90      0.87 o 
  -1   0  11        9.75        9.61      1.14 o 
   0   0  11        2.38        2.07      0.63 o 
   1   0  11       12.35       13.36      0.85 o 
   2   0  11        0.24        0.10      0.63 o 
   3   0  11        0.59        1.19      0.78 o 
   4   0  11       31.82       35.31      3.29 o 
  -4   1  11        2.25        1.55      0.95 o 
  -3   1  11       48.35       50.44      2.47 o 
  -2   1  11       39.28       41.12      2.44 o 
  -1   1  11        0.50        1.55      0.74 o 
   0   1  11        2.44        1.96      0.76 o 
   1   1  11       27.89       27.70      1.15 o 
   2   1  11       14.05       11.72      0.80 o 
   3   1  11        1.37        0.12      0.82 o 
   4   1  11        0.19        0.83      0.90 o 
  -4   2  11        3.09        4.39      0.98 o 
  -3   2  11       20.04       20.26      2.86 o 
  -2   2  11       26.07       31.19      2.79 o 
  -1   2  11       86.23       82.80      3.05 o 
   0   2  11       13.18       14.22      2.16 o 
   1   2  11       11.42       10.99      0.74 o 
   2   2  11        8.07        6.30      0.74 o 
   3   2  11        0.83        0.02      0.78 o 
   4   2  11        0.12       -0.59      0.91 o 
  -4   3  11        2.54        2.98      0.91 o 
  -3   3  11        6.04        8.33      1.78 o 
  -2   3  11       62.78       62.31      2.01 o 
  -1   3  11       65.19       61.69      1.99 o 
   0   3  11        9.39        9.34      1.35 o 
   1   3  11        0.63        0.35      1.34 o 
   2   3  11       17.87       17.66      1.30 o 
   3   3  11       42.97       42.94      1.72 o 
   4   3  11        0.08        0.58      0.96 o 
  -4   4  11        4.78        4.57      1.00 o 
  -3   4  11       44.08       48.92      2.05 o 
  -2   4  11        8.97        8.03      0.97 o 
  -1   4  11       17.81       16.84      1.04 o 
   0   4  11       80.38       82.17      2.38 o 
   1   4  11       28.82       26.62      1.27 o 
   2   4  11        1.19       -1.80      1.20 o 
   3   4  11       38.70       40.78      1.70 o 
   4   4  11        0.05        0.01      1.25 o 
  -4   5  11        0.00       -0.57      0.89 o 
  -3   5  11        0.05        0.21      0.83 o 
  -2   5  11       60.82       62.69      2.01 o 
  -1   5  11        3.24        3.82      0.96 o 
   0   5  11       43.36       43.28      1.59 o 
   1   5  11       16.61       18.00      2.40 o 
   2   5  11        2.42        0.44      0.98 o 
   3   5  11       25.37       21.50      1.70 o 
   4   5  11       52.70       50.79      2.61 o 
  -3   6  11        4.46        3.33      0.86 o 
  -2   6  11        2.70        3.87      1.52 o 
  -1   6  11       12.02       12.47      1.04 o 
   0   6  11        0.55        0.26      0.73 o 
   1   6  11        8.01        9.60      0.94 o 
   2   6  11        9.28       11.41      1.04 o 
   3   6  11       26.45       25.26      1.45 o 
  -3   7  11       16.91       19.57      1.81 o 
  -2   7  11       10.96       10.64      1.61 o 
  -1   7  11        4.63        5.83      0.85 o 
   0   7  11       18.05       18.42      1.15 o 
   1   7  11       10.17        9.35      0.97 o 
   2   7  11        2.35        0.89      0.90 o 
   3   7  11        1.16        0.30      1.30 o 
  -2   8  11        3.57        2.54      0.89 o 
  -1   8  11       29.29       28.29      1.36 o 
   0   8  11        5.58        6.00      0.89 o 
   1   8  11        0.25        0.33      1.29 o 
   2   8  11        1.66        1.97      1.25 o 
   3   8  11        0.05        0.60      1.23 o 
  -1   9  11        7.43        7.22      0.97 o 
   0   9  11        0.79        1.68      0.95 o 
   1   9  11        9.22        9.19      1.36 o 
  -1  -3  12       47.46       56.08      3.27 o 
   0  -3  12        9.58       12.14      1.00 o 
   1  -3  12        5.60        5.82      0.94 o 
  -2  -2  12        0.39        0.38      0.89 o 
  -1  -2  12       13.17       13.54      1.13 o 
   0  -2  12       10.90       12.75      1.40 o 
   1  -2  12       38.22       41.50      1.50 o 
   2  -2  12       22.54       23.77      1.44 o 
  -3  -1  12        4.29        4.41      1.13 o 
  -2  -1  12        8.62        8.62      1.08 o 
  -1  -1  12        6.17        7.08      0.88 o 
   0  -1  12        5.81        6.53      1.05 o 
   1  -1  12       56.82       59.31      1.70 o 
   2  -1  12        4.23        3.86      0.96 o 
   3  -1  12       11.09        8.98      1.12 o 
  -3   0  12       14.61       12.05      1.35 o 
  -2   0  12       24.96       22.98      4.00 o 
  -1   0  12       23.73       23.84      1.35 o 
   0   0  12        5.87        6.97      0.91 o 
   1   0  12       14.13       16.19      0.96 o 
   2   0  12       21.26       24.02      1.19 o 
   3   0  12        2.97        2.78      0.92 o 
  -3   1  12       48.74       44.23      3.09 o 
  -2   1  12        3.83        1.95      0.89 o 
  -1   1  12       13.78       13.02      1.12 o 
   0   1  12       46.67       51.60      1.87 o 
   1   1  12        7.69        7.41      0.94 o 
   2   1  12       18.01       22.00      2.61 o 
   3   1  12       18.21       18.20      1.27 o 
  -3   2  12        4.93        3.15      0.98 o 
  -2   2  12       60.75       58.88      2.05 o 
  -1   2  12        0.55       -0.30      0.79 o 
   0   2  12       29.25       34.39      1.50 o 
   1   2  12      152.96      155.43      3.89 o 
   2   2  12       15.99       15.83      0.96 o 
   3   2  12        0.90        3.77      0.92 o 
  -3   3  12        2.16        2.72      0.94 o 
  -2   3  12       28.33       25.94      2.38 o 
  -1   3  12        0.16        0.42      0.88 o 
   0   3  12        1.05        0.62      0.79 o 
   1   3  12       40.31       43.98      3.51 o 
   2   3  12       28.20       35.28      3.03 o 
   3   3  12        0.99        1.82      0.93 o 
  -3   4  12        7.17        9.61      1.07 o 
  -2   4  12        1.27        1.09      0.88 o 
  -1   4  12        0.51        1.46      1.14 o 
   0   4  12        2.22        2.64      0.88 o 
   1   4  12        0.00        0.04      0.76 o 
   2   4  12      114.15      121.38      4.73 o 
   3   4  12        0.51        1.31      1.27 o 
  -3   5  12        2.07        0.90      0.92 o 
  -2   5  12        0.01       -1.08      0.83 o 
  -1   5  12        0.01       -0.57      0.83 o 
   0   5  12        6.60        6.64      0.98 o 
   1   5  12        0.28        0.46      0.84 o 
   2   5  12        9.39       12.21      2.17 o 
  -2   6  12       12.35       13.49      1.70 o 
  -1   6  12        2.30        1.41      0.98 o 
   0   6  12        5.69        4.41      0.91 o 
   1   6  12        1.23        0.33      0.79 o 
   2   6  12        0.04       -1.24      0.88 o 
   3   6  12       25.47       32.04      2.42 o 
  -2   7  12        0.02       -0.41      1.15 o 
  -1   7  12        2.25        2.49      0.95 o 
   0   7  12        0.25       -0.76      1.03 o 
   1   7  12       16.00       15.26      1.17 o 
   2   7  12        0.33        0.48      0.99 o 
  -1   8  12        3.95        2.61      1.00 o 
   0   8  12        0.71        0.40      0.96 o 
   1   8  12        2.26        4.63      1.07 o 
  -1  -1  13        5.49        5.80      1.13 o 
   0  -1  13        2.61        5.12      0.99 o 
   1  -1  13       51.77       58.61      1.80 o 
  -2   0  13        0.71       -0.06      1.05 o 
  -1   0  13       12.04       12.05      1.18 o 
   0   0  13       39.36       42.67      1.82 o 
   1   0  13       20.01       22.91      1.21 o 
  -2   1  13        1.70        2.15      1.08 o 
  -1   1  13        1.53        1.42      1.02 o 
   0   1  13       23.24       25.01      1.46 o 
   1   1  13        9.94       11.38      2.63 o 
   2   1  13       12.78       12.35      1.87 o 
  -2   2  13        8.34        9.55      1.23 o 
  -1   2  13        0.38        1.33      1.01 o 
   0   2  13        4.42        4.75      1.05 o 
   1   2  13       14.14       17.68      1.29 o 
   2   2  13        2.74        2.52      1.07 o 
  -2   3  13        1.46        0.97      1.09 o 
  -1   3  13       11.84       10.37      1.09 o 
   0   3  13        2.83        2.59      1.00 o 
   1   3  13        6.43        9.37      1.08 o 
   2   3  13       16.91       20.47      2.20 o 
  -2   4  13       29.31       30.18      1.65 o 
  -1   4  13        8.12        7.07      1.10 o 
   0   4  13        3.12        3.70      1.06 o 
   1   4  13        0.63       -0.21      0.97 o 
   2   4  13        0.21       -0.39      1.50 o 
  -2   5  13        3.92        4.94      1.69 o 
  -1   5  13       59.31       61.50      3.09 o 
   0   5  13        0.76        3.25      1.92 o 
   1   5  13        8.84        9.30      1.15 o 
   2   5  13        5.15        6.66      1.18 o 
  -1   6  13       59.79       62.24      2.23 o 
   0   6  13        2.36        1.64      1.03 o 
   1   6  13        0.03        0.10      1.00 o 
                                                 
